# Supplementary material for: Structural Basis of Latrophilin-FLRT Interaction
Source: Structure. 2015 Apr 7;23(4):774–81. doi: 10.1016/j.str.2015.01.013 (PMC4396693; doi:10.1016/j.str.2015.01.013)
Supplement: Document S2. 3D Molecular Model of LPHN3 Lec-Olf Domains [file mmc2.zip]

Archive with 1 entries (1 files):
- refine.pdb
