# Supplementary material for: Structural Basis of Latrophilin-FLRT Interaction
Source: Structure. 2015 Apr 7;23(4):774–81. doi: 10.1016/j.str.2015.01.013 (PMC4396693; doi:10.1016/j.str.2015.01.013)
Supplement: Document S2. 3D Molecular Model of LPHN3 Lec-Olf Domains [file mmc2.zip › refine.pdb]

REMARK --------------------- added by autoBUSTER ---------------------------------START
REMARK run at   = Wed Jan 21 16:42:48 GMT 2015
REMARK     in   = /raid/46/verity/new
REMARK     user = verity
REMARK     cmd  = /raid/1/software/buster/autoBUSTER/bin/linux64/refine -p \
REMARK            refine-coot-0.pdb -m refine.mtz -TLS -d results_run2 -l \
REMARK            nag_tnt_dict.txt -Seq link-new.seq -l gol_tnt_dict.txt \
REMARK            StopOnGellySanityCheckError=no
REMARK Files used:
REMARK   PDB              = results_run2/pdbchk.pdb
REMARK   MTZ              = /raid/46/verity/new/refine.mtz
REMARK   TNT sequence         = /raid/46/verity/new/link-new.seq
REMARK output written to subdirectory = results_run2
REMARK best refinement for F,SIGF with R/Rfree 0.2044/0.2452
REMARK header records are copied from input PDB file (apart from REMARK 3!)
REMARK --------------------- added by autoBUSTER -----------------------------------END
REMARK --------------------- added by autoBUSTER -------------------------------
REMARK run at   = Mon Nov 24 16:08:46 GMT 2014                                  
REMARK     in   = /raid/22/elena/197/native_13August/buster                     
REMARK     user = elena                                                         
REMARK     cmd  = /raid/1/software/buster/autoBUSTER/bin/linux64/refine -p \    
REMARK            refine-coot-1.pdb -m mx8423v153_x197M4S23_free.mtz -w 2 -r \  
REMARK            0.007 -nbig 1 -TLS -d refine_pietros_model -l \               
REMARK            nag_tnt_dict.txt -Seq link-new.seq \                          
REMARK            StopOnGellySanityCheckError=no                                
REMARK Files used:                                                              
REMARK   PDB              = refine_pietros_model/pdbchk.pdb                     
REMARK   MTZ              = /raid/22/elena/197/native_13August/buster/mx8423v153
REMARK   TNT sequence         = /raid/22/elena/197/native_13August/buster/link-n
REMARK output written to subdirectory = refine_pietros_model                    
REMARK best refinement for F,SIGF with R/Rfree 0.2026/0.2438                    
REMARK header records are copied from input PDB file (apart from REMARK 3!)     
REMARK --------------------- added by autoBUSTER -------------------------------
REMARK   3
REMARK   3 REFINEMENT.
REMARK   3   PROGRAM     : BUSTER 2.10.2
REMARK   3   AUTHORS     : BRICOGNE,BLANC,BRANDL,FLENSBURG,KELLER,
REMARK   3               : PACIOREK,ROVERSI,SHARFF,SMART,VONRHEIN,WOMACK;
REMARK   3               : MATTHEWS,TEN EYCK,TRONRUD
REMARK   3
REMARK   3  DATA USED IN REFINEMENT.
REMARK   3   RESOLUTION RANGE HIGH (ANGSTROMS) : 2.16
REMARK   3   RESOLUTION RANGE LOW  (ANGSTROMS) : 22.91
REMARK   3   DATA CUTOFF            (SIGMA(F)) : 0.0
REMARK   3   COMPLETENESS FOR RANGE        (%) : 99.67
REMARK   3   NUMBER OF REFLECTIONS             : 21008
REMARK   3
REMARK   3  FIT TO DATA USED IN REFINEMENT.
REMARK   3   CROSS-VALIDATION METHOD           : THROUGHOUT
REMARK   3   FREE R VALUE TEST SET SELECTION   : RANDOM
REMARK   3   R VALUE      (WORKING + TEST SET) : 0.2064
REMARK   3   R VALUE             (WORKING SET) : 0.2044
REMARK   3   FREE R VALUE                      : 0.2452
REMARK   3   FREE R VALUE TEST SET SIZE    (%) : 5.01
REMARK   3   FREE R VALUE TEST SET COUNT       : 1053
REMARK   3   ESTIMATED ERROR OF FREE R VALUE   : NULL
REMARK   3
REMARK   3  FIT IN THE HIGHEST RESOLUTION BIN.
REMARK   3   TOTAL NUMBER OF BINS USED               : 11
REMARK   3   BIN RESOLUTION RANGE HIGH   (ANGSTROMS) : 2.16
REMARK   3   BIN RESOLUTION RANGE LOW    (ANGSTROMS) : 2.27
REMARK   3   BIN COMPLETENESS (WORKING+TEST)     (%) : 99.67
REMARK   3   REFLECTIONS IN BIN (WORKING + TEST SET) : 2741
REMARK   3   BIN R VALUE        (WORKING + TEST SET) : 0.2372
REMARK   3   REFLECTIONS IN BIN        (WORKING SET) : 2605
REMARK   3   BIN R VALUE               (WORKING SET) : 0.2354
REMARK   3   BIN FREE R VALUE                        : 0.2693
REMARK   3   BIN FREE R VALUE TEST SET SIZE      (%) : 4.96
REMARK   3   BIN FREE R VALUE TEST SET COUNT         : 136
REMARK   3   ESTIMATED ERROR OF BIN FREE R VALUE     : NULL
REMARK   3
REMARK   3  NUMBER OF NON-HYDROGEN ATOMS USED IN REFINEMENT.
REMARK   3   PROTEIN ATOMS       : 2814
REMARK   3   NUCLEIC ACID ATOMS  : 0
REMARK   3   HETEROGEN ATOMS     : 116
REMARK   3   SOLVENT ATOMS       : 88
REMARK   3
REMARK   3  B VALUES.
REMARK   3   FROM WILSON PLOT           (A**2) : 37.49
REMARK   3   MEAN B VALUE      (OVERALL, A**2) : 43.10
REMARK   3   OVERALL ANISOTROPIC B VALUE.
REMARK   3    B11 (A**2) :  -18.2401
REMARK   3    B22 (A**2) :    4.1845
REMARK   3    B33 (A**2) :   14.0557
REMARK   3    B12 (A**2) :    0.0000
REMARK   3    B13 (A**2) :    0.0000
REMARK   3    B23 (A**2) :    0.0000
REMARK   3
REMARK   3  ESTIMATED COORDINATE ERROR.
REMARK   3   ESD FROM LUZZATI PLOT                    (A) : 0.326
REMARK   3   DPI (BLOW EQ-10) BASED ON R VALUE        (A) : 0.248
REMARK   3   DPI (BLOW EQ-9) BASED ON FREE R VALUE    (A) : 0.196
REMARK   3   DPI (CRUICKSHANK) BASED ON R VALUE       (A) : 0.248
REMARK   3   DPI (CRUICKSHANK) BASED ON FREE R VALUE  (A) : 0.197
REMARK   3
REMARK   3   REFERENCES: BLOW, D. (2002) ACTA CRYST D58, 792-797
REMARK   3               CRUICKSHANK, D.W.J. (1999) ACTA CRYST D55, 583-601
REMARK   3
REMARK   3  CORRELATION COEFFICIENTS.
REMARK   3   CORRELATION COEFFICIENT FO-FC      : 0.9238
REMARK   3   CORRELATION COEFFICIENT FO-FC FREE : 0.9066
REMARK   3
REMARK   3  X-RAY WEIGHT : 3.22
REMARK   3
REMARK   3  GEOMETRY FUNCTION.                                                  
REMARK   3   RESTRAINT LIBRARIES.                                               
REMARK   3    NUMBER OF LIBRARIES USED :   8                                    
REMARK   3    LIBRARY  1 : protgeo_eh99.dat (V1.6.4.5) 20140114  STANDARD       
REMARK   3                 AMINO ACID DICTIONARY. BONDS AND ANGLES FROM         
REMARK   3                 ENGH AND HUBER EH99. OTHER VALUES BASED ON           
REMARK   3                 PREVIOUS TNT OR TAKEN FROM CCP4. INCLUDES            
REMARK   3                 HYDROGEN ATOMS.                                      
REMARK   3    LIBRARY  2 : exoticaa.dat (V1.3.4.6) 20121018  COLLECTION OF      
REMARK   3                 NON-STANDARD AMINO ACIDS, MAINLY EH91 WITHOUT        
REMARK   3                 IDEAL DISTANCE INFO                                  
REMARK   3    LIBRARY  3 : nuclgeo.dat (V1.13.4.4) 20120611                     
REMARK   3    LIBRARY  4 : bcorrel.dat (V1.15) 20080423                         
REMARK   3    LIBRARY  5 : contact.dat (V1.15.12.7) 20121002                    
REMARK   3    LIBRARY  6 : idealdist_contact.dat (V1.3.4.7) 20121011            
REMARK   3                 IDEAL-DISTANCE CONTACT TERM DATA AS USED IN          
REMARK   3                 PROLSQ. VALUES USED HERE ARE BASED ON THE REFMAC     
REMARK   3                 5.5 IMPLEMENTATION.                                  
REMARK   3    LIBRARY  7 : sugar version 3.0 (2014-06-01)                       
REMARK   3    LIBRARY  8 : assume.dat (V1.9.4.1) 20110113                       
REMARK   3                                                                      
REMARK   3   NUMBER OF GEOMETRIC FUNCTION TERMS DEFINED : 15                    
REMARK   3   TERM                          COUNT    WEIGHT   FUNCTION.          
REMARK   3    BOND LENGTHS              :   2916 ;   2.00 ;  HARMONIC           
REMARK   3    BOND ANGLES               :   3970 ;   2.00 ;  HARMONIC           
REMARK   3    TORSION ANGLES            :    973 ;   2.00 ;  SINUSOIDAL         
REMARK   3    TRIGONAL CARBON PLANES    :     77 ;   2.00 ;  HARMONIC           
REMARK   3    GENERAL PLANES            :    430 ;   5.00 ;  HARMONIC           
REMARK   3    ISOTROPIC THERMAL FACTORS :   2917 ;  20.00 ;  HARMONIC           
REMARK   3    BAD NON-BONDED CONTACTS   :      1 ;   5.00 ;  SEMIHARMONIC       
REMARK   3    IMPROPER TORSIONS         :   NULL ;   NULL ;  NULL               
REMARK   3    PSEUDOROTATION ANGLES     :   NULL ;   NULL ;  NULL               
REMARK   3    CHIRAL IMPROPER TORSION   :    375 ;   5.00 ;  SEMIHARMONIC       
REMARK   3    SUM OF OCCUPANCIES        :   NULL ;   NULL ;  NULL               
REMARK   3    UTILITY DISTANCES         :   NULL ;   NULL ;  NULL               
REMARK   3    UTILITY ANGLES            :   NULL ;   NULL ;  NULL               
REMARK   3    UTILITY TORSION           :   NULL ;   NULL ;  NULL               
REMARK   3    IDEAL-DIST CONTACT TERM   :   3259 ;   4.00 ;  SEMIHARMONIC       
REMARK   3                                                                      
REMARK   3   RMS DEVIATIONS FROM IDEAL VALUES.                                  
REMARK   3    BOND LENGTHS                       (A) :    0.008                 
REMARK   3    BOND ANGLES                  (DEGREES) :     0.99                 
REMARK   3    PEPTIDE OMEGA TORSION ANGLES (DEGREES) :     2.87                 
REMARK   3    OTHER TORSION ANGLES         (DEGREES) :    17.42                 
REMARK   3                                                                      
REMARK   3   SIMILARITY.                                                        
REMARK   3    NCS.                                                              
REMARK   3     NCS METHOD: NONE                                                 
REMARK   3    TARGET RESTRAINTS.                                                
REMARK   3     TARGET REPRESENTATION : NONE                                     
REMARK   3     TARGET STRUCTURE : NULL                                          
REMARK   3                                                                      
REMARK   3  TLS DETAILS.                                                        
REMARK   3   NUMBER OF TLS GROUPS  :            1                               
REMARK   3                                                                      
REMARK   3   TLS GROUP :            1                                           
REMARK   3    SET : { A|* }                                                     
REMARK   3    ORIGIN FOR THE GROUP (A):   31.5692    9.0853   20.5878           
REMARK   3    T TENSOR                                                          
REMARK   3     T11:    0.0785 T22:   -0.1689                                    
REMARK   3     T33:   -0.1684 T12:    0.0539                                    
REMARK   3     T13:   -0.0255 T23:   -0.0055                                    
REMARK   3    L TENSOR                                                          
REMARK   3     L11:    0.5107 L22:    0.7014                                    
REMARK   3     L33:    1.0748 L12:    0.1588                                    
REMARK   3     L13:   -0.2157 L23:   -0.0963                                    
REMARK   3    S TENSOR                                                          
REMARK   3     S11:   -0.0204 S12:   -0.0450 S13:   -0.0407                     
REMARK   3     S21:    0.0715 S22:    0.0115 S23:    0.0818                     
REMARK   3     S31:   -0.0985 S32:   -0.1160 S33:    0.0090                     
REMARK   3                                                                      
REMARK   3  REFINEMENT NOTES.                                                   
REMARK   3   NUMBER OF REFINEMENT NOTES :   1                                   
REMARK   3   NOTE   1 :  IDEAL-DIST CONTACT TERM CONTACT SETUP. RESIDUE         
REMARK   3               TYPES WITHOUT CCP4 ATOM TYPE IN LIBRARY=NAG CA         
REMARK   3               GOL. NUMBER OF ATOMS WITH PROPER CCP4 ATOM             
REMARK   3               TYPE=2902. NUMBER WITH APPROX DEFAULT CCP4 ATOM        
REMARK   3               TYPE=26. NUMBER TREATED BY BAD NON-BONDED              
REMARK   3               CONTACTS=2.                                            
REMARK   3
REMARK   3  OTHER REFINEMENT REMARKS: NULL
REMARK   3
REMARK 290                                                            
REMARK 290 CRYSTALLOGRAPHIC SYMMETRY                                  
REMARK 290 SYMMETRY OPERATORS FOR SPACE GROUP: I 2 2 2                
REMARK 290                                                            
REMARK 290      SYMOP   SYMMETRY                                      
REMARK 290     NNNMMM   OPERATOR                                      
REMARK 290       1555   X,Y,Z                                         
REMARK 290       2555   -X,-Y,Z                                       
REMARK 290       3555   -X,Y,-Z                                       
REMARK 290       4555   X,-Y,-Z                                       
REMARK 290       5555   1/2+X,1/2+Y,1/2+Z                             
REMARK 290       6555   1/2-X,1/2-Y,1/2+Z                             
REMARK 290       7555   1/2-X,1/2+Y,1/2-Z                             
REMARK 290       8555   1/2+X,1/2-Y,1/2-Z                             
REMARK 290                                                            
REMARK 290     WHERE NNN -> OPERATOR NUMBER                           
REMARK 290           MMM -> TRANSLATION VECTOR                        
REMARK 290                                                            
REMARK 290 CRYSTALLOGRAPHIC SYMMETRY TRANSFORMATIONS                  
REMARK 290 THE FOLLOWING TRANSFORMATIONS OPERATE ON THE ATOM/HETATM   
REMARK 290 RECORDS IN THIS ENTRY TO PRODUCE CRYSTALLOGRAPHICALLY      
REMARK 290 RELATED MOLECULES.                                         
REMARK 290   SMTRY1   1  1.000000  0.000000  0.000000        0.00000
REMARK 290   SMTRY2   1  0.000000  1.000000  0.000000        0.00000
REMARK 290   SMTRY3   1  0.000000  0.000000  1.000000        0.00000
REMARK 290   SMTRY1   2 -1.000000  0.000000  0.000000        0.00000
REMARK 290   SMTRY2   2  0.000000 -1.000000  0.000000        0.00000
REMARK 290   SMTRY3   2  0.000000  0.000000  1.000000        0.00000
REMARK 290   SMTRY1   3 -1.000000  0.000000  0.000000        0.00000
REMARK 290   SMTRY2   3  0.000000  1.000000  0.000000        0.00000
REMARK 290   SMTRY3   3  0.000000  0.000000 -1.000000        0.00000
REMARK 290   SMTRY1   4  1.000000  0.000000  0.000000        0.00000
REMARK 290   SMTRY2   4  0.000000 -1.000000  0.000000        0.00000
REMARK 290   SMTRY3   4  0.000000  0.000000 -1.000000        0.00000
REMARK 290   SMTRY1   5  1.000000  0.000000  0.000000       39.21500
REMARK 290   SMTRY2   5  0.000000  1.000000  0.000000       48.32500
REMARK 290   SMTRY3   5  0.000000  0.000000  1.000000       50.82000
REMARK 290   SMTRY1   6 -1.000000  0.000000  0.000000       39.21500
REMARK 290   SMTRY2   6  0.000000 -1.000000  0.000000       48.32500
REMARK 290   SMTRY3   6  0.000000  0.000000  1.000000       50.82000
REMARK 290   SMTRY1   7 -1.000000  0.000000  0.000000       39.21500
REMARK 290   SMTRY2   7  0.000000  1.000000  0.000000       48.32500
REMARK 290   SMTRY3   7  0.000000  0.000000 -1.000000       50.82000
REMARK 290   SMTRY1   8  1.000000  0.000000  0.000000       39.21500
REMARK 290   SMTRY2   8  0.000000 -1.000000  0.000000       48.32500
REMARK 290   SMTRY3   8  0.000000  0.000000 -1.000000       50.82000
REMARK 290                                                            
REMARK 290 REMARK: NULL                                               
SSBOND   1 CYS A  104    CYS A  134                          1555   1555  2.03
SSBOND   2 CYS A  113    CYS A  191                          1555   1555  2.04
SSBOND   3 CYS A  146    CYS A  178                          1555   1555  2.03
SSBOND   4 CYS A  159    CYS A  165                          1555   1555  2.04
SSBOND   5 CYS A  203    CYS A  385                          1555   1555  2.03
CRYST1   78.430   96.650  101.640  90.00  90.00  90.00 I 2 2 2        
ATOM      1  O   VAL A  97      49.689   5.895   5.243  1.00 41.30           O  
ANISOU    1  O   VAL A  97     6793   4347   4553    203    -42   -223       O  
ATOM      2  N   VAL A  97      48.698   3.644   6.597  1.00 41.63           N  
ANISOU    2  N   VAL A  97     6805   4346   4666    288    -44   -206       N  
ATOM      3  CA  VAL A  97      49.520   3.488   5.396  1.00 41.92           C  
ANISOU    3  CA  VAL A  97     6841   4384   4701    274      7   -230       C  
ATOM      4  C   VAL A  97      50.260   4.813   5.085  1.00 43.81           C  
ANISOU    4  C   VAL A  97     7075   4660   4909    232     -1   -228       C  
ATOM      5  CB  VAL A  97      48.693   2.915   4.201  1.00 46.51           C  
ANISOU    5  CB  VAL A  97     7481   4928   5261    260     33   -268       C  
ATOM      6  CG1 VAL A  97      49.468   2.951   2.882  1.00 46.75           C  
ANISOU    6  CG1 VAL A  97     7522   4962   5278    240     89   -297       C  
ATOM      7  CG2 VAL A  97      48.220   1.491   4.499  1.00 46.45           C  
ANISOU    7  CG2 VAL A  97     7477   4881   5289    295     50   -272       C  
ATOM      8  N   VAL A  98      51.547   4.713   4.707  1.00 40.76           N  
ANISOU    8  N   VAL A  98     6645   4301   4542    231     41   -229       N  
ATOM      9  CA  VAL A  98      52.401   5.863   4.401  1.00 40.74           C  
ANISOU    9  CA  VAL A  98     6630   4336   4513    184     42   -226       C  
ATOM     10  CB  VAL A  98      53.922   5.535   4.556  1.00 45.26           C  
ANISOU   10  CB  VAL A  98     7118   4953   5126    198     80   -213       C  
ATOM     11  CG1 VAL A  98      54.383   4.438   3.600  1.00 45.68           C  
ANISOU   11  CG1 VAL A  98     7158   4991   5207    229    152   -236       C  
ATOM     12  CG2 VAL A  98      54.796   6.782   4.428  1.00 45.16           C  
ANISOU   12  CG2 VAL A  98     7087   4985   5087    138     75   -207       C  
ATOM     13  C   VAL A  98      52.048   6.496   3.033  1.00 43.52           C  
ANISOU   13  C   VAL A  98     7049   4672   4813    138     62   -254       C  
ATOM     14  O   VAL A  98      51.929   5.803   2.019  1.00 43.60           O  
ANISOU   14  O   VAL A  98     7084   4661   4819    143    106   -282       O  
ATOM     15  N   ARG A  99      51.859   7.826   3.045  1.00 38.34           N  
ANISOU   15  N   ARG A  99     6430   4024   4113     92     28   -247       N  
ATOM     16  CA  ARG A  99      51.585   8.657   1.878  1.00 37.65           C  
ANISOU   16  CA  ARG A  99     6411   3926   3971     46     37   -263       C  
ATOM     17  CB  ARG A  99      50.317   9.494   2.066  1.00 36.54           C  
ANISOU   17  CB  ARG A  99     6335   3760   3790     38    -20   -256       C  
ATOM     18  CG  ARG A  99      49.040   8.667   2.153  1.00 43.41           C  
ANISOU   18  CG  ARG A  99     7225   4603   4667     77    -40   -263       C  
ATOM     19  CD  ARG A  99      47.967   9.466   2.851  1.00 47.44           C  
ANISOU   19  CD  ARG A  99     7769   5101   5155     83    -99   -246       C  
ATOM     20  NE  ARG A  99      46.762   8.684   3.126  1.00 51.76           N  
ANISOU   20  NE  ARG A  99     8320   5631   5715    118   -120   -250       N  
ATOM     21  CZ  ARG A  99      45.605   8.836   2.488  1.00 63.01           C  
ANISOU   21  CZ  ARG A  99     9791   7042   7107    116   -141   -258       C  
ATOM     22  NH1 ARG A  99      45.484   9.741   1.523  1.00 50.48           N  
ANISOU   22  NH1 ARG A  99     8257   5454   5470     87   -145   -260       N  
ATOM     23  NH2 ARG A  99      44.557   8.094   2.818  1.00 47.38           N  
ANISOU   23  NH2 ARG A  99     7805   5056   5143    142   -159   -260       N  
ATOM     24  C   ARG A  99      52.809   9.538   1.631  1.00 41.31           C  
ANISOU   24  C   ARG A  99     6854   4423   4421     -4     60   -258       C  
ATOM     25  O   ARG A  99      53.502   9.922   2.578  1.00 40.43           O  
ANISOU   25  O   ARG A  99     6694   4339   4327    -14     40   -237       O  
ATOM     26  N   ARG A 100      53.108   9.800   0.356  1.00 38.37           N  
ANISOU   26  N   ARG A 100     6515   4049   4014    -39    105   -276       N  
ATOM     27  CA  ARG A 100      54.293  10.551  -0.042  1.00 38.65           C  
ANISOU   27  CA  ARG A 100     6532   4117   4035    -93    139   -273       C  
ATOM     28  CB  ARG A 100      55.268   9.619  -0.766  1.00 41.66           C  
ANISOU   28  CB  ARG A 100     6862   4524   4445    -82    215   -292       C  
ATOM     29  CG  ARG A 100      56.272   8.926   0.137  1.00 54.79           C  
ANISOU   29  CG  ARG A 100     8417   6227   6174    -45    229   -278       C  
ATOM     30  CD  ARG A 100      57.297   8.128  -0.672  1.00 66.76           C  
ANISOU   30  CD  ARG A 100     9880   7769   7716    -32    312   -295       C  
ATOM     31  NE  ARG A 100      57.907   8.908  -1.757  1.00 72.41           N  
ANISOU   31  NE  ARG A 100    10622   8503   8387    -99    359   -307       N  
ATOM     32  CZ  ARG A 100      58.906   9.772  -1.598  1.00 85.29           C  
ANISOU   32  CZ  ARG A 100    12208  10182  10015   -153    366   -292       C  
ATOM     33  NH1 ARG A 100      59.425   9.985  -0.394  1.00 75.63           N  
ANISOU   33  NH1 ARG A 100    10910   8998   8829   -151    326   -265       N  
ATOM     34  NH2 ARG A 100      59.389  10.435  -2.640  1.00 67.11           N  
ANISOU   34  NH2 ARG A 100     9939   7891   7669   -217    414   -303       N  
ATOM     35  C   ARG A 100      53.996  11.729  -0.951  1.00 40.44           C  
ANISOU   35  C   ARG A 100     6845   4325   4194   -151    136   -275       C  
ATOM     36  O   ARG A 100      53.180  11.628  -1.869  1.00 40.19           O  
ANISOU   36  O   ARG A 100     6883   4265   4124   -148    138   -289       O  
ATOM     37  N   GLU A 101      54.697  12.839  -0.706  1.00 35.44           N  
ANISOU   37  N   GLU A 101     6211   3711   3545   -206    130   -260       N  
ATOM     38  CA  GLU A 101      54.642  14.054  -1.514  1.00 34.44           C  
ANISOU   38  CA  GLU A 101     6167   3564   3354   -268    133   -256       C  
ATOM     39  CB  GLU A 101      53.697  15.118  -0.923  1.00 35.31           C  
ANISOU   39  CB  GLU A 101     6346   3635   3435   -271     67   -237       C  
ATOM     40  CG  GLU A 101      52.216  14.767  -0.867  1.00 43.97           C  
ANISOU   40  CG  GLU A 101     7489   4696   4523   -214     24   -238       C  
ATOM     41  CD  GLU A 101      51.524  14.371  -2.157  1.00 63.94           C  
ANISOU   41  CD  GLU A 101    10075   7206   7013   -206     41   -251       C  
ATOM     42  OE1 GLU A 101      51.868  14.920  -3.230  1.00 54.11           O  
ANISOU   42  OE1 GLU A 101     8883   5957   5719   -253     71   -252       O  
ATOM     43  OE2 GLU A 101      50.607  13.522  -2.084  1.00 62.93           O  
ANISOU   43  OE2 GLU A 101     9942   7070   6900   -156     23   -261       O  
ATOM     44  C   GLU A 101      56.056  14.606  -1.658  1.00 36.16           C  
ANISOU   44  C   GLU A 101     6344   3823   3573   -334    177   -252       C  
ATOM     45  O   GLU A 101      56.897  14.430  -0.768  1.00 34.59           O  
ANISOU   45  O   GLU A 101     6058   3666   3418   -336    174   -244       O  
ATOM     46  N   LEU A 102      56.323  15.246  -2.797  1.00 32.11           N  
ANISOU   46  N   LEU A 102     5890   3302   3008   -389    216   -257       N  
ATOM     47  CA  LEU A 102      57.616  15.838  -3.108  1.00 32.21           C  
ANISOU   47  CA  LEU A 102     5871   3353   3013   -463    265   -254       C  
ATOM     48  CB  LEU A 102      58.580  14.782  -3.707  1.00 32.63           C  
ANISOU   48  CB  LEU A 102     5842   3456   3100   -450    342   -273       C  
ATOM     49  CG  LEU A 102      60.089  15.102  -3.726  1.00 37.65           C  
ANISOU   49  CG  LEU A 102     6394   4155   3755   -511    393   -269       C  
ATOM     50  CD1 LEU A 102      60.901  13.831  -3.811  1.00 37.78           C  
ANISOU   50  CD1 LEU A 102     6299   4223   3832   -460    449   -283       C  
ATOM     51  CD2 LEU A 102      60.468  15.988  -4.909  1.00 40.29           C  
ANISOU   51  CD2 LEU A 102     6796   4485   4027   -593    446   -272       C  
ATOM     52  C   LEU A 102      57.394  16.983  -4.081  1.00 36.34           C  
ANISOU   52  C   LEU A 102     6506   3841   3462   -528    277   -247       C  
ATOM     53  O   LEU A 102      56.662  16.836  -5.060  1.00 35.63           O  
ANISOU   53  O   LEU A 102     6490   3719   3328   -513    286   -254       O  
ATOM     54  N   SER A 103      58.016  18.127  -3.802  1.00 33.15           N  
ANISOU   54  N   SER A 103     6115   3442   3040   -603    275   -231       N  
ATOM     55  CA  SER A 103      57.938  19.288  -4.681  1.00 33.23           C  
ANISOU   55  CA  SER A 103     6233   3413   2978   -673    290   -220       C  
ATOM     56  CB  SER A 103      56.885  20.283  -4.201  1.00 36.00           C  
ANISOU   56  CB  SER A 103     6683   3699   3298   -666    221   -200       C  
ATOM     57  OG  SER A 103      57.298  20.947  -3.018  1.00 46.86           O  
ANISOU   57  OG  SER A 103     8027   5079   4698   -696    187   -192       O  
ATOM     58  C   SER A 103      59.294  19.939  -4.756  1.00 37.66           C  
ANISOU   58  C   SER A 103     6756   4016   3538   -768    337   -216       C  
ATOM     59  O   SER A 103      59.977  20.073  -3.739  1.00 36.94           O  
ANISOU   59  O   SER A 103     6588   3961   3487   -792    320   -213       O  
ATOM     60  N   CYS A 104      59.687  20.342  -5.964  1.00 35.75           N  
ANISOU   60  N   CYS A 104     6566   3772   3246   -826    397   -216       N  
ATOM     61  CA  CYS A 104      60.948  21.030  -6.201  1.00 36.19           C  
ANISOU   61  CA  CYS A 104     6595   3865   3291   -928    451   -212       C  
ATOM     62  CB  CYS A 104      61.309  21.007  -7.682  1.00 37.12           C  
ANISOU   62  CB  CYS A 104     6756   3991   3359   -967    531   -218       C  
ATOM     63  SG  CYS A 104      61.313  19.354  -8.416  1.00 41.07           S  
ANISOU   63  SG  CYS A 104     7187   4530   3887   -884    585   -249       S  
ATOM     64  C   CYS A 104      60.808  22.443  -5.685  1.00 39.53           C  
ANISOU   64  C   CYS A 104     7101   4239   3679   -997    410   -190       C  
ATOM     65  O   CYS A 104      59.681  22.915  -5.492  1.00 37.36           O  
ANISOU   65  O   CYS A 104     6924   3894   3376   -960    353   -178       O  
ATOM     66  N   GLU A 105      61.945  23.114  -5.451  1.00 37.90           N  
ANISOU   66  N   GLU A 105     6858   4069   3474  -1098    441   -186       N  
ATOM     67  CA  GLU A 105      61.980  24.479  -4.930  1.00 38.00           C  
ANISOU   67  CA  GLU A 105     6950   4034   3453  -1179    410   -170       C  
ATOM     68  CB  GLU A 105      63.405  25.021  -4.950  1.00 40.24           C  
ANISOU   68  CB  GLU A 105     7176   4376   3739  -1302    462   -171       C  
ATOM     69  CG  GLU A 105      63.677  25.955  -3.796  1.00 48.37           C  
ANISOU   69  CG  GLU A 105     8212   5394   4773  -1372    413   -166       C  
ATOM     70  CD  GLU A 105      65.069  26.541  -3.764  1.00 59.36           C  
ANISOU   70  CD  GLU A 105     9545   6846   6165  -1507    458   -167       C  
ATOM     71  OE1 GLU A 105      65.185  27.731  -3.395  1.00 52.47           O  
ANISOU   71  OE1 GLU A 105     8755   5926   5257  -1599    440   -160       O  
ATOM     72  OE2 GLU A 105      66.041  25.818  -4.087  1.00 44.79           O  
ANISOU   72  OE2 GLU A 105     7570   5093   4354  -1521    512   -175       O  
ATOM     73  C   GLU A 105      61.039  25.412  -5.689  1.00 41.20           C  
ANISOU   73  C   GLU A 105     7528   4343   3784  -1186    400   -150       C  
ATOM     74  O   GLU A 105      60.945  25.314  -6.911  1.00 40.31           O  
ANISOU   74  O   GLU A 105     7467   4219   3628  -1188    446   -146       O  
ATOM     75  N   SER A 106      60.312  26.272  -4.934  1.00 37.92           N  
ANISOU   75  N   SER A 106     7198   3856   3352  -1182    339   -138       N  
ATOM     76  CA  SER A 106      59.318  27.289  -5.338  1.00 37.49           C  
ANISOU   76  CA  SER A 106     7310   3701   3236  -1174    314   -113       C  
ATOM     77  CB  SER A 106      59.813  28.164  -6.492  1.00 40.50           C  
ANISOU   77  CB  SER A 106     7786   4051   3549  -1268    373    -95       C  
ATOM     78  OG  SER A 106      59.670  27.514  -7.744  1.00 50.63           O  
ANISOU   78  OG  SER A 106     9076   5354   4805  -1238    415    -93       O  
ATOM     79  C   SER A 106      57.914  26.709  -5.628  1.00 40.99           C  
ANISOU   79  C   SER A 106     7795   4108   3672  -1051    272   -107       C  
ATOM     80  O   SER A 106      56.971  27.477  -5.821  1.00 40.90           O  
ANISOU   80  O   SER A 106     7907   4018   3617  -1025    240    -84       O  
ATOM     81  N   TYR A 107      57.764  25.376  -5.606  1.00 37.50           N  
ANISOU   81  N   TYR A 107     7249   3723   3274   -977    270   -127       N  
ATOM     82  CA  TYR A 107      56.480  24.722  -5.846  1.00 37.10           C  
ANISOU   82  CA  TYR A 107     7224   3651   3221   -870    231   -125       C  
ATOM     83  CB  TYR A 107      56.618  23.579  -6.872  1.00 38.10           C  
ANISOU   83  CB  TYR A 107     7301   3828   3349   -844    276   -143       C  
ATOM     84  CG  TYR A 107      56.857  24.080  -8.282  1.00 39.72           C  
ANISOU   84  CG  TYR A 107     7595   4016   3481   -901    328   -130       C  
ATOM     85  CD1 TYR A 107      55.794  24.428  -9.110  1.00 41.57           C  
ANISOU   85  CD1 TYR A 107     7944   4197   3652   -865    302   -108       C  
ATOM     86  CE1 TYR A 107      56.007  24.891 -10.409  1.00 43.14           C  
ANISOU   86  CE1 TYR A 107     8232   4382   3777   -918    348    -92       C  
ATOM     87  CZ  TYR A 107      57.300  25.025 -10.888  1.00 49.63           C  
ANISOU   87  CZ  TYR A 107     9028   5241   4590  -1011    426   -100       C  
ATOM     88  OH  TYR A 107      57.510  25.483 -12.166  1.00 54.24           O  
ANISOU   88  OH  TYR A 107     9703   5811   5095  -1066    475    -84       O  
ATOM     89  CE2 TYR A 107      58.374  24.690 -10.080  1.00 42.46           C  
ANISOU   89  CE2 TYR A 107     7997   4389   3748  -1047    455   -123       C  
ATOM     90  CD2 TYR A 107      58.148  24.231  -8.781  1.00 41.01           C  
ANISOU   90  CD2 TYR A 107     7727   4221   3636   -991    402   -136       C  
ATOM     91  C   TYR A 107      55.820  24.245  -4.552  1.00 42.01           C  
ANISOU   91  C   TYR A 107     7790   4274   3898   -792    168   -134       C  
ATOM     92  O   TYR A 107      56.528  23.838  -3.628  1.00 41.07           O  
ANISOU   92  O   TYR A 107     7569   4203   3832   -804    166   -149       O  
ATOM     93  N   PRO A 108      54.472  24.290  -4.448  1.00 40.21           N  
ANISOU   93  N   PRO A 108     7624   3997   3656   -713    115   -122       N  
ATOM     94  CA  PRO A 108      53.836  23.843  -3.205  1.00 39.84           C  
ANISOU   94  CA  PRO A 108     7526   3953   3659   -642     61   -129       C  
ATOM     95  CB  PRO A 108      52.490  24.567  -3.219  1.00 41.52           C  
ANISOU   95  CB  PRO A 108     7849   4093   3835   -588     13   -106       C  
ATOM     96  CG  PRO A 108      52.165  24.724  -4.667  1.00 46.26           C  
ANISOU   96  CG  PRO A 108     8527   4674   4377   -593     34    -89       C  
ATOM     97  CD  PRO A 108      53.467  24.748  -5.434  1.00 42.38           C  
ANISOU   97  CD  PRO A 108     8014   4218   3869   -683    102    -98       C  
ATOM     98  C   PRO A 108      53.655  22.335  -3.103  1.00 44.60           C  
ANISOU   98  C   PRO A 108     8025   4610   4312   -574     58   -150       C  
ATOM     99  O   PRO A 108      53.526  21.638  -4.109  1.00 44.91           O  
ANISOU   99  O   PRO A 108     8061   4667   4338   -555     84   -157       O  
ATOM    100  N   ILE A 109      53.639  21.842  -1.867  1.00 41.12           N  
ANISOU  100  N   ILE A 109     7507   4193   3926   -540     28   -160       N  
ATOM    101  CA  ILE A 109      53.394  20.444  -1.535  1.00 40.70           C  
ANISOU  101  CA  ILE A 109     7360   4180   3924   -472     20   -176       C  
ATOM    102  CB  ILE A 109      54.466  19.920  -0.528  1.00 43.77           C  
ANISOU  102  CB  ILE A 109     7635   4626   4370   -489     29   -187       C  
ATOM    103  CG1 ILE A 109      54.723  18.427  -0.727  1.00 43.98           C  
ANISOU  103  CG1 ILE A 109     7565   4701   4444   -440     54   -203       C  
ATOM    104  CD1 ILE A 109      56.111  17.957  -0.299  1.00 52.29           C  
ANISOU  104  CD1 ILE A 109     8506   5820   5542   -470     88   -210       C  
ATOM    105  CG2 ILE A 109      54.179  20.271   0.948  1.00 43.11           C  
ANISOU  105  CG2 ILE A 109     7542   4532   4308   -474    -24   -181       C  
ATOM    106  C   ILE A 109      51.939  20.404  -1.041  1.00 43.98           C  
ANISOU  106  C   ILE A 109     7814   4557   4339   -393    -37   -168       C  
ATOM    107  O   ILE A 109      51.521  21.318  -0.331  1.00 43.69           O  
ANISOU  107  O   ILE A 109     7828   4481   4290   -391    -71   -155       O  
ATOM    108  N   GLU A 110      51.144  19.439  -1.507  1.00 40.76           N  
ANISOU  108  N   GLU A 110     7390   4158   3939   -334    -42   -176       N  
ATOM    109  CA  GLU A 110      49.727  19.373  -1.130  1.00 40.12           C  
ANISOU  109  CA  GLU A 110     7337   4049   3857   -263    -94   -167       C  
ATOM    110  CB  GLU A 110      48.802  19.586  -2.349  1.00 41.75           C  
ANISOU  110  CB  GLU A 110     7620   4232   4011   -246   -102   -157       C  
ATOM    111  CG  GLU A 110      48.902  20.948  -3.012  1.00 54.96           C  
ANISOU  111  CG  GLU A 110     9397   5861   5623   -287    -98   -133       C  
ATOM    112  CD  GLU A 110      48.354  20.973  -4.428  1.00 83.00           C  
ANISOU  112  CD  GLU A 110    13016   9405   9117   -285    -95   -122       C  
ATOM    113  OE1 GLU A 110      47.316  21.638  -4.650  1.00 84.77           O  
ANISOU  113  OE1 GLU A 110    13314   9592   9304   -250   -134    -96       O  
ATOM    114  OE2 GLU A 110      48.946  20.311  -5.311  1.00 76.88           O  
ANISOU  114  OE2 GLU A 110    12220   8661   8330   -317    -52   -139       O  
ATOM    115  C   GLU A 110      49.408  18.053  -0.451  1.00 41.31           C  
ANISOU  115  C   GLU A 110     7400   4231   4064   -207   -106   -183       C  
ATOM    116  O   GLU A 110      49.523  16.995  -1.071  1.00 40.61           O  
ANISOU  116  O   GLU A 110     7269   4170   3991   -195    -80   -200       O  
ATOM    117  N   LEU A 111      49.004  18.130   0.821  1.00 36.45           N  
ANISOU  117  N   LEU A 111     6765   3608   3477   -175   -143   -177       N  
ATOM    118  CA  LEU A 111      48.643  16.987   1.664  1.00 35.63           C  
ANISOU  118  CA  LEU A 111     6586   3528   3424   -123   -159   -185       C  
ATOM    119  CB  LEU A 111      49.389  17.055   3.018  1.00 36.03           C  
ANISOU  119  CB  LEU A 111     6584   3597   3508   -136   -168   -183       C  
ATOM    120  CG  LEU A 111      50.902  16.815   3.044  1.00 41.20           C  
ANISOU  120  CG  LEU A 111     7174   4295   4186   -185   -132   -190       C  
ATOM    121  CD1 LEU A 111      51.672  18.049   2.596  1.00 42.02           C  
ANISOU  121  CD1 LEU A 111     7325   4389   4251   -261   -113   -186       C  
ATOM    122  CD2 LEU A 111      51.348  16.493   4.445  1.00 43.27           C  
ANISOU  122  CD2 LEU A 111     7365   4586   4488   -174   -152   -186       C  
ATOM    123  C   LEU A 111      47.142  17.034   1.923  1.00 37.32           C  
ANISOU  123  C   LEU A 111     6833   3717   3631    -63   -202   -176       C  
ATOM    124  O   LEU A 111      46.615  18.086   2.270  1.00 35.53           O  
ANISOU  124  O   LEU A 111     6666   3457   3378    -56   -228   -161       O  
ATOM    125  N   ARG A 112      46.450  15.912   1.729  1.00 34.72           N  
ANISOU  125  N   ARG A 112     6466   3402   3322    -22   -207   -186       N  
ATOM    126  CA  ARG A 112      45.011  15.827   1.966  1.00 34.52           C  
ANISOU  126  CA  ARG A 112     6456   3365   3294     32   -246   -178       C  
ATOM    127  CB  ARG A 112      44.196  16.156   0.695  1.00 35.05           C  
ANISOU  127  CB  ARG A 112     6584   3421   3313     36   -257   -172       C  
ATOM    128  CG  ARG A 112      42.680  16.002   0.877  1.00 42.09           C  
ANISOU  128  CG  ARG A 112     7479   4312   4203     91   -299   -162       C  
ATOM    129  CD  ARG A 112      41.840  16.586  -0.250  1.00 42.46           C  
ANISOU  129  CD  ARG A 112     7589   4349   4195     99   -322   -146       C  
ATOM    130  NE  ARG A 112      41.767  18.050  -0.202  1.00 45.76           N  
ANISOU  130  NE  ARG A 112     8078   4728   4579    104   -335   -119       N  
ATOM    131  CZ  ARG A 112      40.983  18.749   0.615  1.00 54.85           C  
ANISOU  131  CZ  ARG A 112     9246   5858   5735    152   -364   -100       C  
ATOM    132  NH1 ARG A 112      40.206  18.130   1.497  1.00 39.78           N  
ANISOU  132  NH1 ARG A 112     7281   3970   3863    197   -383   -105       N  
ATOM    133  NH2 ARG A 112      40.990  20.073   0.575  1.00 41.31           N  
ANISOU  133  NH2 ARG A 112     7607   4100   3988    155   -369    -78       N  
ATOM    134  C   ARG A 112      44.648  14.457   2.520  1.00 38.25           C  
ANISOU  134  C   ARG A 112     6858   3860   3813     68   -248   -190       C  
ATOM    135  O   ARG A 112      45.117  13.440   2.013  1.00 38.01           O  
ANISOU  135  O   ARG A 112     6792   3847   3801     58   -218   -208       O  
ATOM    136  N   CYS A 113      43.804  14.448   3.564  1.00 34.08           N  
ANISOU  136  N   CYS A 113     6316   3327   3303    109   -278   -181       N  
ATOM    137  CA  CYS A 113      43.296  13.244   4.201  1.00 33.15           C  
ANISOU  137  CA  CYS A 113     6142   3226   3228    142   -282   -188       C  
ATOM    138  CB  CYS A 113      43.604  13.262   5.694  1.00 32.42           C  
ANISOU  138  CB  CYS A 113     6016   3138   3165    156   -290   -179       C  
ATOM    139  SG  CYS A 113      45.342  12.945   6.075  1.00 36.00           S  
ANISOU  139  SG  CYS A 113     6422   3611   3645    120   -260   -183       S  
ATOM    140  C   CYS A 113      41.801  13.066   3.928  1.00 38.51           C  
ANISOU  140  C   CYS A 113     6831   3905   3895    177   -311   -184       C  
ATOM    141  O   CYS A 113      41.070  14.058   3.908  1.00 38.14           O  
ANISOU  141  O   CYS A 113     6827   3845   3820    195   -337   -169       O  
ATOM    142  N   PRO A 114      41.321  11.825   3.694  1.00 37.48           N  
ANISOU  142  N   PRO A 114     6664   3789   3787    186   -306   -198       N  
ATOM    143  CA  PRO A 114      39.887  11.639   3.410  1.00 37.90           C  
ANISOU  143  CA  PRO A 114     6719   3851   3828    211   -336   -195       C  
ATOM    144  CB  PRO A 114      39.818  10.189   2.934  1.00 39.71           C  
ANISOU  144  CB  PRO A 114     6918   4092   4078    196   -316   -219       C  
ATOM    145  CG  PRO A 114      40.946   9.513   3.657  1.00 43.85           C  
ANISOU  145  CG  PRO A 114     7406   4610   4644    191   -281   -225       C  
ATOM    146  CD  PRO A 114      42.046  10.534   3.667  1.00 39.19           C  
ANISOU  146  CD  PRO A 114     6837   4013   4039    174   -271   -216       C  
ATOM    147  C   PRO A 114      39.000  11.862   4.632  1.00 41.76           C  
ANISOU  147  C   PRO A 114     7188   4343   4337    252   -359   -179       C  
ATOM    148  O   PRO A 114      39.472  11.725   5.760  1.00 41.21           O  
ANISOU  148  O   PRO A 114     7092   4269   4296    260   -349   -176       O  
ATOM    149  N   GLY A 115      37.739  12.216   4.388  1.00 38.22           N  
ANISOU  149  N   GLY A 115     6748   3904   3869    279   -390   -168       N  
ATOM    150  CA  GLY A 115      36.731  12.444   5.419  1.00 37.52           C  
ANISOU  150  CA  GLY A 115     6637   3822   3795    322   -409   -153       C  
ATOM    151  C   GLY A 115      37.189  13.280   6.594  1.00 39.72           C  
ANISOU  151  C   GLY A 115     6933   4080   4080    340   -403   -142       C  
ATOM    152  O   GLY A 115      37.709  14.382   6.399  1.00 39.95           O  
ANISOU  152  O   GLY A 115     7014   4085   4081    334   -403   -135       O  
ATOM    153  N   THR A 116      37.026  12.741   7.821  1.00 34.86           N  
ANISOU  153  N   THR A 116     6278   3471   3495    355   -395   -142       N  
ATOM    154  CA  THR A 116      37.412  13.421   9.071  1.00 34.20           C  
ANISOU  154  CA  THR A 116     6210   3372   3414    368   -390   -135       C  
ATOM    155  CB  THR A 116      36.375  13.176  10.184  1.00 43.18           C  
ANISOU  155  CB  THR A 116     7316   4522   4568    407   -393   -127       C  
ATOM    156  OG1 THR A 116      36.242  11.773  10.412  1.00 43.11           O  
ANISOU  156  OG1 THR A 116     7253   4535   4593    397   -383   -133       O  
ATOM    157  CG2 THR A 116      35.016  13.804   9.880  1.00 42.58           C  
ANISOU  157  CG2 THR A 116     7248   4453   4476    451   -411   -116       C  
ATOM    158  C   THR A 116      38.847  13.080   9.534  1.00 35.28           C  
ANISOU  158  C   THR A 116     6337   3504   3565    332   -372   -141       C  
ATOM    159  O   THR A 116      39.283  13.590  10.570  1.00 33.20           O  
ANISOU  159  O   THR A 116     6085   3231   3298    332   -371   -137       O  
ATOM    160  N   ASP A 117      39.584  12.244   8.759  1.00 31.54           N  
ANISOU  160  N   ASP A 117     5842   3038   3105    301   -357   -152       N  
ATOM    161  CA  ASP A 117      40.971  11.865   9.076  1.00 30.87           C  
ANISOU  161  CA  ASP A 117     5737   2956   3037    273   -338   -156       C  
ATOM    162  CB  ASP A 117      41.473  10.724   8.172  1.00 32.39           C  
ANISOU  162  CB  ASP A 117     5899   3156   3250    255   -315   -170       C  
ATOM    163  CG  ASP A 117      40.919   9.343   8.497  1.00 39.10           C  
ANISOU  163  CG  ASP A 117     6709   4013   4136    273   -307   -172       C  
ATOM    164  OD1 ASP A 117      40.293   9.184   9.576  1.00 36.85           O  
ANISOU  164  OD1 ASP A 117     6407   3731   3862    297   -318   -160       O  
ATOM    165  OD2 ASP A 117      41.130   8.416   7.686  1.00 45.74           O  
ANISOU  165  OD2 ASP A 117     7537   4853   4990    260   -285   -187       O  
ATOM    166  C   ASP A 117      41.897  13.073   8.986  1.00 34.06           C  
ANISOU  166  C   ASP A 117     6182   3348   3413    244   -338   -155       C  
ATOM    167  O   ASP A 117      41.632  13.993   8.213  1.00 32.19           O  
ANISOU  167  O   ASP A 117     5994   3094   3144    237   -345   -154       O  
ATOM    168  N   VAL A 118      42.949  13.088   9.821  1.00 32.34           N  
ANISOU  168  N   VAL A 118     5944   3139   3206    224   -334   -152       N  
ATOM    169  CA  VAL A 118      43.896  14.200   9.931  1.00 32.75           C  
ANISOU  169  CA  VAL A 118     6029   3183   3233    185   -335   -151       C  
ATOM    170  CB  VAL A 118      43.782  14.967  11.283  1.00 36.88           C  
ANISOU  170  CB  VAL A 118     6574   3698   3741    189   -353   -145       C  
ATOM    171  CG1 VAL A 118      42.383  15.545  11.490  1.00 36.79           C  
ANISOU  171  CG1 VAL A 118     6609   3660   3710    231   -365   -143       C  
ATOM    172  CG2 VAL A 118      44.202  14.106  12.473  1.00 36.62           C  
ANISOU  172  CG2 VAL A 118     6485   3694   3735    198   -357   -138       C  
ATOM    173  C   VAL A 118      45.345  13.777   9.635  1.00 36.01           C  
ANISOU  173  C   VAL A 118     6400   3619   3662    145   -315   -155       C  
ATOM    174  O   VAL A 118      45.714  12.615   9.818  1.00 35.07           O  
ANISOU  174  O   VAL A 118     6224   3523   3579    158   -303   -154       O  
ATOM    175  N   ILE A 119      46.161  14.754   9.211  1.00 32.27           N  
ANISOU  175  N   ILE A 119     5959   3140   3162     97   -308   -158       N  
ATOM    176  CA  ILE A 119      47.570  14.573   8.871  1.00 31.64           C  
ANISOU  176  CA  ILE A 119     5840   3088   3094     53   -287   -161       C  
ATOM    177  CB  ILE A 119      48.107  15.797   8.053  1.00 34.11           C  
ANISOU  177  CB  ILE A 119     6209   3383   3367     -2   -275   -166       C  
ATOM    178  CG1 ILE A 119      47.374  15.956   6.703  1.00 33.72           C  
ANISOU  178  CG1 ILE A 119     6211   3306   3293      8   -264   -170       C  
ATOM    179  CD1 ILE A 119      47.271  17.396   6.189  1.00 35.05           C  
ANISOU  179  CD1 ILE A 119     6468   3437   3414    -24   -267   -166       C  
ATOM    180  CG2 ILE A 119      49.635  15.749   7.850  1.00 34.36           C  
ANISOU  180  CG2 ILE A 119     6194   3451   3409    -57   -251   -168       C  
ATOM    181  C   ILE A 119      48.413  14.337  10.108  1.00 36.16           C  
ANISOU  181  C   ILE A 119     6359   3694   3686     42   -299   -152       C  
ATOM    182  O   ILE A 119      48.187  14.945  11.155  1.00 35.16           O  
ANISOU  182  O   ILE A 119     6256   3561   3542     40   -325   -148       O  
ATOM    183  N   MET A 120      49.403  13.456   9.957  1.00 34.05           N  
ANISOU  183  N   MET A 120     6021   3463   3452     38   -279   -150       N  
ATOM    184  CA  MET A 120      50.456  13.193  10.914  1.00 34.49           C  
ANISOU  184  CA  MET A 120     6013   3564   3528     24   -290   -137       C  
ATOM    185  CB  MET A 120      50.213  11.932  11.767  1.00 37.77           C  
ANISOU  185  CB  MET A 120     6376   3994   3982     81   -299   -122       C  
ATOM    186  CG  MET A 120      50.968  11.984  13.083  1.00 43.80           C  
ANISOU  186  CG  MET A 120     7098   4797   4747     70   -330   -103       C  
ATOM    187  SD  MET A 120      51.537  10.392  13.725  1.00 50.70           S  
ANISOU  187  SD  MET A 120     7881   5709   5675    124   -327    -75       S  
ATOM    188  CE  MET A 120      53.110  10.226  12.854  1.00 48.40           C  
ANISOU  188  CE  MET A 120     7516   5465   5408     95   -298    -74       C  
ATOM    189  C   MET A 120      51.738  13.081  10.096  1.00 33.90           C  
ANISOU  189  C   MET A 120     5891   3523   3468    -12   -258   -140       C  
ATOM    190  O   MET A 120      51.867  12.177   9.268  1.00 32.30           O  
ANISOU  190  O   MET A 120     5657   3323   3292     13   -224   -145       O  
ATOM    191  N   ILE A 121      52.659  14.030  10.294  1.00 28.81           N  
ANISOU  191  N   ILE A 121     5244   2901   2801    -76   -266   -140       N  
ATOM    192  CA  ILE A 121      53.950  14.042   9.609  1.00 28.04           C  
ANISOU  192  CA  ILE A 121     5093   2844   2715   -120   -235   -141       C  
ATOM    193  CB  ILE A 121      54.615  15.449   9.645  1.00 30.33           C  
ANISOU  193  CB  ILE A 121     5418   3141   2964   -207   -243   -146       C  
ATOM    194  CG1 ILE A 121      53.699  16.539   9.019  1.00 29.33           C  
ANISOU  194  CG1 ILE A 121     5407   2947   2789   -228   -242   -159       C  
ATOM    195  CD1 ILE A 121      53.406  16.440   7.460  1.00 28.37           C  
ANISOU  195  CD1 ILE A 121     5324   2797   2659   -222   -200   -169       C  
ATOM    196  CG2 ILE A 121      56.030  15.455   9.019  1.00 30.94           C  
ANISOU  196  CG2 ILE A 121     5427   3272   3055   -260   -209   -146       C  
ATOM    197  C   ILE A 121      54.821  12.927  10.189  1.00 32.49           C  
ANISOU  197  C   ILE A 121     5551   3465   3328    -88   -233   -124       C  
ATOM    198  O   ILE A 121      54.961  12.813  11.405  1.00 31.86           O  
ANISOU  198  O   ILE A 121     5439   3412   3253    -80   -271   -107       O  
ATOM    199  N   GLU A 122      55.328  12.065   9.311  1.00 30.60           N  
ANISOU  199  N   GLU A 122     5262   3241   3122    -64   -186   -127       N  
ATOM    200  CA  GLU A 122      56.168  10.920   9.665  1.00 31.55           C  
ANISOU  200  CA  GLU A 122     5282   3409   3295    -20   -173   -109       C  
ATOM    201  CB  GLU A 122      55.840   9.761   8.723  1.00 32.94           C  
ANISOU  201  CB  GLU A 122     5456   3557   3503     38   -123   -120       C  
ATOM    202  CG  GLU A 122      55.918   8.399   9.357  1.00 45.10           C  
ANISOU  202  CG  GLU A 122     6934   5108   5095    113   -121    -99       C  
ATOM    203  CD  GLU A 122      55.264   7.376   8.458  1.00 60.69           C  
ANISOU  203  CD  GLU A 122     8937   7033   7090    163    -75   -117       C  
ATOM    204  OE1 GLU A 122      54.026   7.215   8.557  1.00 42.04           O  
ANISOU  204  OE1 GLU A 122     6638   4623   4714    181    -92   -126       O  
ATOM    205  OE2 GLU A 122      55.976   6.779   7.618  1.00 53.70           O  
ANISOU  205  OE2 GLU A 122     8012   6159   6232    179    -20   -126       O  
ATOM    206  C   GLU A 122      57.635  11.311   9.523  1.00 35.79           C  
ANISOU  206  C   GLU A 122     5745   4013   3840    -73   -159   -102       C  
ATOM    207  O   GLU A 122      58.455  10.999  10.391  1.00 35.10           O  
ANISOU  207  O   GLU A 122     5574   3984   3776    -66   -182    -78       O  
ATOM    208  N   SER A 123      57.953  11.984   8.396  1.00 32.54           N  
ANISOU  208  N   SER A 123     5361   3596   3406   -128   -119   -122       N  
ATOM    209  CA  SER A 123      59.274  12.493   8.051  1.00 32.79           C  
ANISOU  209  CA  SER A 123     5332   3689   3439   -193    -96   -121       C  
ATOM    210  CB  SER A 123      60.196  11.379   7.550  1.00 36.41           C  
ANISOU  210  CB  SER A 123     5689   4194   3951   -147    -43   -114       C  
ATOM    211  OG  SER A 123      59.903  10.954   6.231  1.00 45.88           O  
ANISOU  211  OG  SER A 123     6927   5352   5151   -123     19   -138       O  
ATOM    212  C   SER A 123      59.159  13.625   7.036  1.00 35.89           C  
ANISOU  212  C   SER A 123     5806   4049   3783   -267    -70   -143       C  
ATOM    213  O   SER A 123      58.170  13.725   6.299  1.00 34.12           O  
ANISOU  213  O   SER A 123     5668   3761   3533   -251    -55   -158       O  
ATOM    214  N   ALA A 124      60.158  14.509   7.044  1.00 32.64           N  
ANISOU  214  N   ALA A 124     5367   3681   3352   -353    -69   -141       N  
ATOM    215  CA  ALA A 124      60.229  15.654   6.154  1.00 32.16           C  
ANISOU  215  CA  ALA A 124     5382   3593   3244   -435    -43   -156       C  
ATOM    216  CB  ALA A 124      59.364  16.798   6.681  1.00 32.21           C  
ANISOU  216  CB  ALA A 124     5500   3539   3198   -471    -91   -160       C  
ATOM    217  C   ALA A 124      61.659  16.121   6.011  1.00 37.07           C  
ANISOU  217  C   ALA A 124     5927   4288   3869   -518    -19   -153       C  
ATOM    218  O   ALA A 124      62.407  16.140   6.989  1.00 37.23           O  
ANISOU  218  O   ALA A 124     5865   4374   3909   -540    -53   -138       O  
ATOM    219  N   ASN A 125      62.039  16.489   4.787  1.00 34.13           N  
ANISOU  219  N   ASN A 125     5581   3911   3478   -566     40   -165       N  
ATOM    220  CA  ASN A 125      63.329  17.098   4.514  1.00 34.74           C  
ANISOU  220  CA  ASN A 125     5595   4053   3551   -659     72   -163       C  
ATOM    221  CB  ASN A 125      64.449  16.113   4.160  1.00 34.93           C  
ANISOU  221  CB  ASN A 125     5478   4160   3631   -625    123   -157       C  
ATOM    222  CG  ASN A 125      65.807  16.814   4.121  1.00 52.28           C  
ANISOU  222  CG  ASN A 125     7594   6441   5829   -727    147   -152       C  
ATOM    223  OD1 ASN A 125      66.261  17.411   5.113  1.00 43.94           O  
ANISOU  223  OD1 ASN A 125     6495   5432   4768   -787     96   -140       O  
ATOM    224  ND2 ASN A 125      66.438  16.855   2.953  1.00 42.10           N  
ANISOU  224  ND2 ASN A 125     6289   5170   4537   -758    226   -162       N  
ATOM    225  C   ASN A 125      63.215  18.138   3.452  1.00 38.38           C  
ANISOU  225  C   ASN A 125     6157   4469   3958   -737    112   -177       C  
ATOM    226  O   ASN A 125      62.601  17.902   2.412  1.00 38.53           O  
ANISOU  226  O   ASN A 125     6238   4440   3961   -703    153   -187       O  
ATOM    227  N   TYR A 126      63.810  19.294   3.721  1.00 34.82           N  
ANISOU  227  N   TYR A 126     5724   4031   3474   -846     99   -175       N  
ATOM    228  CA  TYR A 126      63.944  20.368   2.768  1.00 35.06           C  
ANISOU  228  CA  TYR A 126     5843   4026   3453   -938    141   -183       C  
ATOM    229  CB  TYR A 126      63.354  21.692   3.286  1.00 35.92           C  
ANISOU  229  CB  TYR A 126     6078   4063   3506  -1003     93   -184       C  
ATOM    230  CG  TYR A 126      63.518  22.831   2.301  1.00 37.21           C  
ANISOU  230  CG  TYR A 126     6344   4180   3614  -1098    137   -187       C  
ATOM    231  CD1 TYR A 126      62.799  22.858   1.109  1.00 38.63           C  
ANISOU  231  CD1 TYR A 126     6622   4293   3761  -1065    173   -188       C  
ATOM    232  CE1 TYR A 126      62.962  23.892   0.188  1.00 39.71           C  
ANISOU  232  CE1 TYR A 126     6859   4387   3843  -1152    214   -186       C  
ATOM    233  CZ  TYR A 126      63.852  24.920   0.458  1.00 44.16           C  
ANISOU  233  CZ  TYR A 126     7425   4969   4385  -1278    222   -185       C  
ATOM    234  OH  TYR A 126      64.012  25.941  -0.446  1.00 41.46           O  
ANISOU  234  OH  TYR A 126     7189   4578   3987  -1366    265   -179       O  
ATOM    235  CE2 TYR A 126      64.582  24.912   1.635  1.00 39.26           C  
ANISOU  235  CE2 TYR A 126     6704   4417   3796  -1319    185   -187       C  
ATOM    236  CD2 TYR A 126      64.417  23.867   2.545  1.00 38.39           C  
ANISOU  236  CD2 TYR A 126     6493   4355   3739  -1227    141   -187       C  
ATOM    237  C   TYR A 126      65.446  20.450   2.521  1.00 40.76           C  
ANISOU  237  C   TYR A 126     6450   4842   4193  -1019    187   -180       C  
ATOM    238  O   TYR A 126      66.225  20.648   3.459  1.00 40.40           O  
ANISOU  238  O   TYR A 126     6321   4865   4165  -1069    152   -172       O  
ATOM    239  N   GLY A 127      65.835  20.182   1.284  1.00 38.26           N  
ANISOU  239  N   GLY A 127     6122   4539   3876  -1024    264   -186       N  
ATOM    240  CA  GLY A 127      67.230  20.167   0.875  1.00 39.51           C  
ANISOU  240  CA  GLY A 127     6167   4790   4054  -1093    324   -184       C  
ATOM    241  C   GLY A 127      67.455  19.253  -0.308  1.00 44.18           C  
ANISOU  241  C   GLY A 127     6719   5401   4667  -1035    407   -193       C  
ATOM    242  O   GLY A 127      66.681  19.285  -1.267  1.00 42.85           O  
ANISOU  242  O   GLY A 127     6660   5160   4460  -1010    438   -203       O  
ATOM    243  N   ARG A 128      68.528  18.440  -0.247  1.00 42.26           N  
ANISOU  243  N   ARG A 128     6318   5257   4481  -1013    446   -188       N  
ATOM    244  CA  ARG A 128      68.908  17.499  -1.302  1.00 42.77           C  
ANISOU  244  CA  ARG A 128     6329   5348   4571   -955    535   -199       C  
ATOM    245  CB  ARG A 128      69.810  18.179  -2.350  1.00 42.22           C  
ANISOU  245  CB  ARG A 128     6253   5317   4472  -1061    619   -205       C  
ATOM    246  CG  ARG A 128      70.164  17.284  -3.535  1.00 46.73           C  
ANISOU  246  CG  ARG A 128     6793   5906   5057  -1006    722   -221       C  
ATOM    247  CD  ARG A 128      70.750  18.056  -4.705  1.00 43.83           C  
ANISOU  247  CD  ARG A 128     6466   5550   4639  -1114    806   -229       C  
ATOM    248  NE  ARG A 128      69.723  18.768  -5.466  1.00 45.44           N  
ANISOU  248  NE  ARG A 128     6856   5647   4763  -1145    801   -237       N  
ATOM    249  CZ  ARG A 128      68.967  18.219  -6.413  1.00 60.28           C  
ANISOU  249  CZ  ARG A 128     8822   7468   6614  -1083    840   -254       C  
ATOM    250  NH1 ARG A 128      69.111  16.937  -6.728  1.00 46.84           N  
ANISOU  250  NH1 ARG A 128     7046   5795   4956   -988    893   -270       N  
ATOM    251  NH2 ARG A 128      68.056  18.946  -7.047  1.00 48.63           N  
ANISOU  251  NH2 ARG A 128     7509   5905   5064  -1115    826   -254       N  
ATOM    252  C   ARG A 128      69.566  16.259  -0.704  1.00 48.99           C  
ANISOU  252  C   ARG A 128     6956   6217   5440   -861    537   -188       C  
ATOM    253  O   ARG A 128      70.554  16.371   0.022  1.00 49.82           O  
ANISOU  253  O   ARG A 128     6935   6414   5579   -898    518   -170       O  
ATOM    254  N   THR A 129      68.982  15.081  -0.985  1.00 46.25           N  
ANISOU  254  N   THR A 129     6618   5833   5122   -741    558   -197       N  
ATOM    255  CA  THR A 129      69.453  13.780  -0.497  1.00 46.62           C  
ANISOU  255  CA  THR A 129     6535   5935   5245   -632    567   -186       C  
ATOM    256  CB  THR A 129      68.442  13.157   0.497  1.00 53.99           C  
ANISOU  256  CB  THR A 129     7503   6813   6197   -539    487   -177       C  
ATOM    257  OG1 THR A 129      67.189  12.937  -0.151  1.00 52.33           O  
ANISOU  257  OG1 THR A 129     7433   6500   5949   -502    493   -199       O  
ATOM    258  CG2 THR A 129      68.242  14.003   1.752  1.00 52.57           C  
ANISOU  258  CG2 THR A 129     7331   6641   6001   -593    387   -157       C  
ATOM    259  C   THR A 129      69.781  12.834  -1.657  1.00 51.17           C  
ANISOU  259  C   THR A 129     7083   6517   5844   -570    674   -206       C  
ATOM    260  O   THR A 129      70.340  11.758  -1.429  1.00 51.19           O  
ANISOU  260  O   THR A 129     6969   6569   5912   -482    703   -197       O  
ATOM    261  N   ASP A 130      69.443  13.247  -2.899  1.00 47.81           N  
ANISOU  261  N   ASP A 130     6768   6039   5361   -615    733   -232       N  
ATOM    262  CA  ASP A 130      69.625  12.474  -4.127  1.00 48.18           C  
ANISOU  262  CA  ASP A 130     6819   6077   5408   -570    838   -258       C  
ATOM    263  CB  ASP A 130      68.327  11.717  -4.448  1.00 49.40           C  
ANISOU  263  CB  ASP A 130     7088   6134   5548   -484    827   -279       C  
ATOM    264  CG  ASP A 130      68.482  10.574  -5.430  1.00 62.80           C  
ANISOU  264  CG  ASP A 130     8774   7822   7264   -409    925   -308       C  
ATOM    265  OD1 ASP A 130      68.654  10.848  -6.641  1.00 64.00           O  
ANISOU  265  OD1 ASP A 130     8985   7964   7366   -457   1002   -332       O  
ATOM    266  OD2 ASP A 130      68.378   9.407  -4.999  1.00 70.33           O  
ANISOU  266  OD2 ASP A 130     9673   8772   8278   -302    927   -307       O  
ATOM    267  C   ASP A 130      70.017  13.375  -5.303  1.00 52.64           C  
ANISOU  267  C   ASP A 130     7440   6649   5912   -678    910   -272       C  
ATOM    268  O   ASP A 130      69.489  14.481  -5.440  1.00 51.84           O  
ANISOU  268  O   ASP A 130     7448   6502   5746   -765    872   -270       O  
ATOM    269  N   ASP A 131      70.923  12.879  -6.165  1.00 50.10           N  
ANISOU  269  N   ASP A 131     7048   6381   5609   -668   1018   -287       N  
ATOM    270  CA  ASP A 131      71.451  13.593  -7.340  1.00 50.80           C  
ANISOU  270  CA  ASP A 131     7173   6486   5641   -766   1104   -300       C  
ATOM    271  CB  ASP A 131      72.868  13.083  -7.689  1.00 54.75           C  
ANISOU  271  CB  ASP A 131     7516   7093   6195   -757   1207   -302       C  
ATOM    272  CG  ASP A 131      73.006  11.571  -7.699  1.00 69.78           C  
ANISOU  272  CG  ASP A 131     9342   9005   8166   -614   1255   -315       C  
ATOM    273  OD1 ASP A 131      72.951  10.961  -6.603  1.00 71.45           O  
ANISOU  273  OD1 ASP A 131     9473   9232   8441   -534   1190   -294       O  
ATOM    274  OD2 ASP A 131      73.177  10.997  -8.799  1.00 76.52           O  
ANISOU  274  OD2 ASP A 131    10221   9845   9006   -582   1359   -345       O  
ATOM    275  C   ASP A 131      70.540  13.556  -8.587  1.00 52.23           C  
ANISOU  275  C   ASP A 131     7519   6579   5749   -765   1147   -330       C  
ATOM    276  O   ASP A 131      70.840  14.237  -9.575  1.00 52.25           O  
ANISOU  276  O   ASP A 131     7579   6583   5690   -853   1209   -338       O  
ATOM    277  N   LYS A 132      69.440  12.779  -8.544  1.00 46.39           N  
ANISOU  277  N   LYS A 132     6853   5763   5009   -672   1112   -345       N  
ATOM    278  CA  LYS A 132      68.505  12.653  -9.669  1.00 45.47           C  
ANISOU  278  CA  LYS A 132     6889   5567   4822   -666   1140   -373       C  
ATOM    279  CB  LYS A 132      68.186  11.173  -9.970  1.00 47.94           C  
ANISOU  279  CB  LYS A 132     7194   5851   5169   -548   1182   -403       C  
ATOM    280  CG  LYS A 132      69.344  10.386 -10.588  1.00 60.23           C  
ANISOU  280  CG  LYS A 132     8652   7469   6763   -516   1307   -424       C  
ATOM    281  CD  LYS A 132      68.975   9.783 -11.945  1.00 70.80           C  
ANISOU  281  CD  LYS A 132    10096   8758   8046   -498   1393   -468       C  
ATOM    282  CE  LYS A 132      68.365   8.399 -11.854  1.00 79.40           C  
ANISOU  282  CE  LYS A 132    11201   9795   9173   -380   1397   -495       C  
ATOM    283  NZ  LYS A 132      67.846   7.932 -13.170  1.00 84.75           N  
ANISOU  283  NZ  LYS A 132    12000  10418   9782   -378   1469   -542       N  
ATOM    284  C   LYS A 132      67.210  13.450  -9.475  1.00 46.77           C  
ANISOU  284  C   LYS A 132     7196   5649   4927   -697   1042   -362       C  
ATOM    285  O   LYS A 132      66.590  13.852 -10.460  1.00 46.89           O  
ANISOU  285  O   LYS A 132     7339   5612   4863   -734   1059   -374       O  
ATOM    286  N   ILE A 133      66.802  13.673  -8.217  1.00 41.25           N  
ANISOU  286  N   ILE A 133     6473   4941   4261   -679    942   -338       N  
ATOM    287  CA  ILE A 133      65.568  14.388  -7.878  1.00 39.52           C  
ANISOU  287  CA  ILE A 133     6375   4646   3995   -695    848   -326       C  
ATOM    288  CB  ILE A 133      65.169  14.152  -6.391  1.00 41.75           C  
ANISOU  288  CB  ILE A 133     6605   4925   4334   -638    752   -307       C  
ATOM    289  CG1 ILE A 133      65.123  12.636  -6.018  1.00 41.44           C  
ANISOU  289  CG1 ILE A 133     6488   4893   4363   -521    763   -319       C  
ATOM    290  CD1 ILE A 133      64.111  11.734  -6.746  1.00 44.21           C  
ANISOU  290  CD1 ILE A 133     6928   5177   4692   -453    780   -348       C  
ATOM    291  CG2 ILE A 133      63.867  14.880  -6.004  1.00 41.39           C  
ANISOU  291  CG2 ILE A 133     6680   4803   4242   -648    660   -296       C  
ATOM    292  C   ILE A 133      65.658  15.868  -8.236  1.00 43.09           C  
ANISOU  292  C   ILE A 133     6908   5085   4378   -812    841   -310       C  
ATOM    293  O   ILE A 133      66.648  16.523  -7.906  1.00 42.97           O  
ANISOU  293  O   ILE A 133     6823   5127   4377   -885    856   -295       O  
ATOM    294  N   CYS A 134      64.613  16.384  -8.913  1.00 39.37           N  
ANISOU  294  N   CYS A 134     6586   4539   3832   -829    818   -311       N  
ATOM    295  CA  CYS A 134      64.470  17.780  -9.337  1.00 39.94           C  
ANISOU  295  CA  CYS A 134     6767   4577   3830   -927    808   -292       C  
ATOM    296  CB  CYS A 134      64.201  18.687  -8.138  1.00 39.07           C  
ANISOU  296  CB  CYS A 134     6668   4445   3730   -958    719   -266       C  
ATOM    297  SG  CYS A 134      62.646  18.320  -7.292  1.00 41.30           S  
ANISOU  297  SG  CYS A 134     7004   4660   4027   -857    612   -263       S  
ATOM    298  C   CYS A 134      65.650  18.266 -10.194  1.00 48.65           C  
ANISOU  298  C   CYS A 134     7849   5731   4906  -1021    904   -294       C  
ATOM    299  O   CYS A 134      66.555  18.945  -9.704  1.00 48.39           O  
ANISOU  299  O   CYS A 134     7748   5746   4893  -1096    912   -279       O  
ATOM    300  N   ASP A 135      65.621  17.869 -11.481  1.00 49.64           N  
ANISOU  300  N   ASP A 135     8030   5846   4982  -1018    978   -313       N  
ATOM    301  CA  ASP A 135      66.606  18.130 -12.536  1.00 52.66           C  
ANISOU  301  CA  ASP A 135     8408   6273   5329  -1096   1085   -320       C  
ATOM    302  CB  ASP A 135      66.110  17.526 -13.868  1.00 55.33           C  
ANISOU  302  CB  ASP A 135     8835   6582   5607  -1065   1144   -346       C  
ATOM    303  CG  ASP A 135      67.162  16.818 -14.706  1.00 70.30           C  
ANISOU  303  CG  ASP A 135    10654   8542   7514  -1069   1270   -374       C  
ATOM    304  OD2 ASP A 135      66.890  15.687 -15.165  1.00 75.48           O  
ANISOU  304  OD2 ASP A 135    11304   9192   8181   -988   1306   -407       O  
ATOM    305  OD1 ASP A 135      68.234  17.424 -14.958  1.00 72.83           O  
ANISOU  305  OD1 ASP A 135    10930   8916   7827  -1156   1336   -365       O  
ATOM    306  C   ASP A 135      66.929  19.616 -12.720  1.00 59.87           C  
ANISOU  306  C   ASP A 135     9392   7172   6184  -1221   1085   -291       C  
ATOM    307  O   ASP A 135      66.026  20.424 -12.944  1.00 59.51           O  
ANISOU  307  O   ASP A 135     9487   7052   6072  -1244   1034   -273       O  
ATOM    308  N   SER A 136      68.224  19.966 -12.612  1.00 58.87           N  
ANISOU  308  N   SER A 136     9164   7119   6084  -1300   1142   -286       N  
ATOM    309  CA  SER A 136      68.736  21.330 -12.781  1.00 59.92           C  
ANISOU  309  CA  SER A 136     9349   7249   6169  -1433   1156   -262       C  
ATOM    310  CB  SER A 136      68.647  22.106 -11.468  1.00 63.59           C  
ANISOU  310  CB  SER A 136     9794   7701   6665  -1466   1062   -240       C  
ATOM    311  OG  SER A 136      67.426  22.823 -11.400  1.00 72.22           O  
ANISOU  311  OG  SER A 136    11043   8692   7705  -1458    984   -223       O  
ATOM    312  C   SER A 136      70.168  21.337 -13.364  1.00 65.74           C  
ANISOU  312  C   SER A 136     9987   8077   6913  -1513   1271   -269       C  
ATOM    313  O   SER A 136      70.582  20.341 -13.964  1.00 65.79           O  
ANISOU  313  O   SER A 136     9926   8131   6941  -1460   1350   -294       O  
ATOM    314  N   ASP A 137      70.907  22.460 -13.212  1.00 63.32           N  
ANISOU  314  N   ASP A 137     9677   7793   6589  -1642   1285   -248       N  
ATOM    315  CA  ASP A 137      72.275  22.631 -13.711  1.00 95.10           C  
ANISOU  315  CA  ASP A 137    13606  11908  10618  -1736   1392   -251       C  
ATOM    316  CB  ASP A 137      72.701  24.103 -13.590  1.00 97.79           C  
ANISOU  316  CB  ASP A 137    14006  12235  10914  -1892   1387   -224       C  
ATOM    317  CG  ASP A 137      74.017  24.428 -14.267  1.00111.29           C  
ANISOU  317  CG  ASP A 137    15642  14030  12614  -2008   1503   -224       C  
ATOM    318  OD1 ASP A 137      74.040  24.501 -15.515  1.00112.85           O  
ANISOU  318  OD1 ASP A 137    15923  14212  12744  -2038   1590   -227       O  
ATOM    319  OD2 ASP A 137      75.017  24.635 -13.547  1.00118.14           O  
ANISOU  319  OD2 ASP A 137    16368  14985  13537  -2074   1506   -220       O  
ATOM    320  C   ASP A 137      73.285  21.715 -13.006  1.00113.63           C  
ANISOU  320  C   ASP A 137    15736  14370  13067  -1690   1415   -264       C  
ATOM    321  O   ASP A 137      73.017  21.197 -11.923  1.00 73.35           O  
ANISOU  321  O   ASP A 137    10561   9277   8031  -1615   1334   -262       O  
ATOM    322  N   ASN A 143      75.636  18.314  -4.231  1.00 62.50           N  
ANISOU  322  N   ASN A 143     8260   8346   7142  -1328    956   -192       N  
ATOM    323  CA  ASN A 143      75.529  18.209  -2.780  1.00 61.82           C  
ANISOU  323  CA  ASN A 143     8114   8282   7092  -1298    844   -173       C  
ATOM    324  CB  ASN A 143      75.495  19.614  -2.132  1.00 61.74           C  
ANISOU  324  CB  ASN A 143     8174   8254   7029  -1443    771   -166       C  
ATOM    325  CG  ASN A 143      75.379  19.665  -0.616  1.00 80.54           C  
ANISOU  325  CG  ASN A 143    10504  10662   9435  -1435    655   -149       C  
ATOM    326  OD1 ASN A 143      75.584  18.682   0.109  1.00 72.56           O  
ANISOU  326  OD1 ASN A 143     9373   9710   8487  -1331    621   -134       O  
ATOM    327  ND2 ASN A 143      75.074  20.844  -0.099  1.00 71.86           N  
ANISOU  327  ND2 ASN A 143     9501   9521   8282  -1548    593   -150       N  
ATOM    328  C   ASN A 143      74.310  17.365  -2.407  1.00 64.53           C  
ANISOU  328  C   ASN A 143     8537   8535   7448  -1156    790   -177       C  
ATOM    329  O   ASN A 143      73.189  17.875  -2.368  1.00 63.00           O  
ANISOU  329  O   ASN A 143     8504   8233   7202  -1165    742   -186       O  
ATOM    330  N   ILE A 144      74.544  16.066  -2.140  1.00 61.14           N  
ANISOU  330  N   ILE A 144     7991   8149   7089  -1025    802   -170       N  
ATOM    331  CA  ILE A 144      73.510  15.088  -1.780  1.00 59.52           C  
ANISOU  331  CA  ILE A 144     7839   7868   6906   -887    761   -173       C  
ATOM    332  CB  ILE A 144      73.674  13.754  -2.568  1.00 63.35           C  
ANISOU  332  CB  ILE A 144     8276   8358   7437   -764    852   -186       C  
ATOM    333  CG1 ILE A 144      75.043  13.070  -2.303  1.00 65.28           C  
ANISOU  333  CG1 ILE A 144     8311   8732   7759   -723    897   -166       C  
ATOM    334  CD1 ILE A 144      75.004  11.524  -2.311  1.00 72.74           C  
ANISOU  334  CD1 ILE A 144     9195   9672   8772   -557    936   -166       C  
ATOM    335  CG2 ILE A 144      73.430  13.972  -4.059  1.00 64.37           C  
ANISOU  335  CG2 ILE A 144     8517   8431   7511   -799    947   -218       C  
ATOM    336  C   ILE A 144      73.412  14.872  -0.254  1.00 61.15           C  
ANISOU  336  C   ILE A 144     7981   8104   7149   -847    651   -146       C  
ATOM    337  O   ILE A 144      72.721  13.953   0.199  1.00 59.78           O  
ANISOU  337  O   ILE A 144     7823   7886   7005   -729    616   -142       O  
ATOM    338  N   ARG A 145      74.091  15.732   0.529  1.00 56.97           N  
ANISOU  338  N   ARG A 145     7386   7648   6614   -951    598   -128       N  
ATOM    339  CA  ARG A 145      74.079  15.684   1.995  1.00 55.87           C  
ANISOU  339  CA  ARG A 145     7188   7544   6497   -934    490   -103       C  
ATOM    340  CB  ARG A 145      75.464  15.291   2.558  1.00 57.59           C  
ANISOU  340  CB  ARG A 145     7192   7913   6776   -933    489    -73       C  
ATOM    341  CG  ARG A 145      75.865  13.840   2.276  1.00 69.73           C  
ANISOU  341  CG  ARG A 145     8614   9492   8390   -784    549    -61       C  
ATOM    342  CD  ARG A 145      76.580  13.187   3.451  1.00 81.08           C  
ANISOU  342  CD  ARG A 145     9880  11036   9889   -721    487    -19       C  
ATOM    343  NE  ARG A 145      75.649  12.812   4.520  1.00 87.86           N  
ANISOU  343  NE  ARG A 145    10802  11835  10747   -647    391     -4       N  
ATOM    344  CZ  ARG A 145      75.985  12.122   5.607  1.00 99.26           C  
ANISOU  344  CZ  ARG A 145    12132  13346  12238   -570    327     35       C  
ATOM    345  NH1 ARG A 145      77.236  11.714   5.783  1.00 89.50           N  
ANISOU  345  NH1 ARG A 145    10705  12243  11057   -550    345     66       N  
ATOM    346  NH2 ARG A 145      75.071  11.831   6.523  1.00 79.22           N  
ANISOU  346  NH2 ARG A 145     9666  10743   9690   -511    245     46       N  
ATOM    347  C   ARG A 145      73.555  17.014   2.578  1.00 57.07           C  
ANISOU  347  C   ARG A 145     7458   7646   6582  -1053    413   -108       C  
ATOM    348  O   ARG A 145      74.128  17.558   3.527  1.00 57.14           O  
ANISOU  348  O   ARG A 145     7398   7724   6590  -1126    348    -92       O  
ATOM    349  N   CYS A 146      72.456  17.532   1.994  1.00 50.73           N  
ANISOU  349  N   CYS A 146     6834   6719   5720  -1069    420   -131       N  
ATOM    350  CA  CYS A 146      71.826  18.782   2.417  1.00 49.06           C  
ANISOU  350  CA  CYS A 146     6759   6439   5445  -1165    358   -138       C  
ATOM    351  CB  CYS A 146      71.554  19.691   1.220  1.00 48.69           C  
ANISOU  351  CB  CYS A 146     6848   6317   5335  -1247    419   -158       C  
ATOM    352  SG  CYS A 146      70.719  21.242   1.642  1.00 51.54           S  
ANISOU  352  SG  CYS A 146     7391   6576   5616  -1356    353   -165       S  
ATOM    353  C   CYS A 146      70.553  18.487   3.218  1.00 52.10           C  
ANISOU  353  C   CYS A 146     7232   6739   5823  -1076    280   -137       C  
ATOM    354  O   CYS A 146      69.537  18.072   2.654  1.00 51.37           O  
ANISOU  354  O   CYS A 146     7237   6560   5723   -994    299   -148       O  
ATOM    355  N   TYR A 147      70.634  18.669   4.546  1.00 48.51           N  
ANISOU  355  N   TYR A 147     6739   6318   5372  -1094    194   -123       N  
ATOM    356  CA  TYR A 147      69.544  18.398   5.481  1.00 47.25           C  
ANISOU  356  CA  TYR A 147     6648   6095   5208  -1017    118   -119       C  
ATOM    357  CB  TYR A 147      69.946  17.287   6.478  1.00 48.97           C  
ANISOU  357  CB  TYR A 147     6724   6395   5487   -926     75    -92       C  
ATOM    358  CG  TYR A 147      70.347  15.976   5.835  1.00 51.96           C  
ANISOU  358  CG  TYR A 147     7002   6810   5929   -816    141    -83       C  
ATOM    359  CD1 TYR A 147      69.402  14.987   5.573  1.00 53.27           C  
ANISOU  359  CD1 TYR A 147     7222   6902   6115   -691    154    -87       C  
ATOM    360  CE1 TYR A 147      69.770  13.768   5.003  1.00 54.73           C  
ANISOU  360  CE1 TYR A 147     7325   7112   6357   -589    218    -82       C  
ATOM    361  CZ  TYR A 147      71.095  13.538   4.666  1.00 62.84           C  
ANISOU  361  CZ  TYR A 147     8209   8243   7425   -604    272    -71       C  
ATOM    362  OH  TYR A 147      71.465  12.348   4.087  1.00 64.77           O  
ANISOU  362  OH  TYR A 147     8377   8507   7726   -498    342    -68       O  
ATOM    363  CE2 TYR A 147      72.051  14.507   4.921  1.00 55.36           C  
ANISOU  363  CE2 TYR A 147     7193   7381   6460   -727    258    -64       C  
ATOM    364  CD2 TYR A 147      71.675  15.712   5.512  1.00 54.03           C  
ANISOU  364  CD2 TYR A 147     7112   7183   6232   -835    190    -71       C  
ATOM    365  C   TYR A 147      69.140  19.632   6.270  1.00 49.23           C  
ANISOU  365  C   TYR A 147     7002   6301   5401  -1112     50   -127       C  
ATOM    366  O   TYR A 147      69.987  20.453   6.617  1.00 49.25           O  
ANISOU  366  O   TYR A 147     6967   6363   5384  -1232     33   -126       O  
ATOM    367  N   LEU A 148      67.842  19.735   6.579  1.00 44.30           N  
ANISOU  367  N   LEU A 148     6507   5575   4749  -1058     11   -135       N  
ATOM    368  CA  LEU A 148      67.277  20.777   7.430  1.00 43.35           C  
ANISOU  368  CA  LEU A 148     6496   5398   4576  -1121    -53   -143       C  
ATOM    369  CB  LEU A 148      66.315  21.719   6.673  1.00 42.58           C  
ANISOU  369  CB  LEU A 148     6577   5179   4423  -1150    -28   -162       C  
ATOM    370  CG  LEU A 148      65.632  22.815   7.523  1.00 46.35           C  
ANISOU  370  CG  LEU A 148     7185   5581   4845  -1204    -84   -173       C  
ATOM    371  CD1 LEU A 148      66.566  23.999   7.773  1.00 47.02           C  
ANISOU  371  CD1 LEU A 148     7275   5697   4893  -1360    -90   -181       C  
ATOM    372  CD2 LEU A 148      64.346  23.280   6.874  1.00 47.60           C  
ANISOU  372  CD2 LEU A 148     7505   5615   4965  -1167    -66   -183       C  
ATOM    373  C   LEU A 148      66.564  20.036   8.562  1.00 46.02           C  
ANISOU  373  C   LEU A 148     6824   5728   4934  -1021   -119   -132       C  
ATOM    374  O   LEU A 148      65.508  19.448   8.327  1.00 43.90           O  
ANISOU  374  O   LEU A 148     6614   5390   4675   -918   -112   -134       O  
ATOM    375  N   PRO A 149      67.153  20.000   9.781  1.00 43.77           N  
ANISOU  375  N   PRO A 149     6458   5518   4656  -1049   -182   -119       N  
ATOM    376  CA  PRO A 149      66.514  19.258  10.887  1.00 42.85           C  
ANISOU  376  CA  PRO A 149     6329   5397   4554   -954   -243   -104       C  
ATOM    377  CB  PRO A 149      67.536  19.368  12.027  1.00 45.59           C  
ANISOU  377  CB  PRO A 149     6565   5854   4902  -1016   -304    -87       C  
ATOM    378  CG  PRO A 149      68.834  19.748  11.358  1.00 51.05           C  
ANISOU  378  CG  PRO A 149     7167   6627   5603  -1117   -264    -88       C  
ATOM    379  CD  PRO A 149      68.425  20.613  10.213  1.00 46.44           C  
ANISOU  379  CD  PRO A 149     6710   5953   4983  -1173   -203   -115       C  
ATOM    380  C   PRO A 149      65.137  19.788  11.300  1.00 45.27           C  
ANISOU  380  C   PRO A 149     6794   5592   4816   -934   -275   -121       C  
ATOM    381  O   PRO A 149      64.282  19.002  11.717  1.00 45.22           O  
ANISOU  381  O   PRO A 149     6804   5552   4827   -829   -295   -112       O  
ATOM    382  N   ASP A 150      64.914  21.111  11.155  1.00 39.41           N  
ANISOU  382  N   ASP A 150     6170   4789   4016  -1032   -274   -143       N  
ATOM    383  CA  ASP A 150      63.656  21.769  11.501  1.00 37.64           C  
ANISOU  383  CA  ASP A 150     6100   4456   3745  -1018   -298   -160       C  
ATOM    384  CB  ASP A 150      63.876  23.274  11.734  1.00 39.86           C  
ANISOU  384  CB  ASP A 150     6477   4702   3965  -1152   -310   -181       C  
ATOM    385  CG  ASP A 150      64.388  23.608  13.129  1.00 43.64           C  
ANISOU  385  CG  ASP A 150     6923   5238   4420  -1220   -377   -183       C  
ATOM    386  OD1 ASP A 150      64.941  22.702  13.795  1.00 43.53           O  
ANISOU  386  OD1 ASP A 150     6776   5321   4441  -1186   -411   -162       O  
ATOM    387  OD2 ASP A 150      64.262  24.779  13.542  1.00 45.39           O  
ANISOU  387  OD2 ASP A 150     7255   5406   4586  -1308   -395   -205       O  
ATOM    388  C   ASP A 150      62.516  21.529  10.503  1.00 39.52           C  
ANISOU  388  C   ASP A 150     6429   4600   3986   -934   -255   -165       C  
ATOM    389  O   ASP A 150      61.374  21.877  10.816  1.00 38.09           O  
ANISOU  389  O   ASP A 150     6359   4336   3777   -897   -275   -174       O  
ATOM    390  N   ALA A 151      62.807  20.918   9.324  1.00 35.73           N  
ANISOU  390  N   ALA A 151     5900   4137   3538   -903   -196   -161       N  
ATOM    391  CA  ALA A 151      61.804  20.613   8.289  1.00 34.62           C  
ANISOU  391  CA  ALA A 151     5837   3921   3398   -830   -157   -166       C  
ATOM    392  CB  ALA A 151      62.453  19.915   7.102  1.00 35.81           C  
ANISOU  392  CB  ALA A 151     5912   4112   3581   -815    -91   -163       C  
ATOM    393  C   ALA A 151      60.668  19.757   8.853  1.00 35.28           C  
ANISOU  393  C   ALA A 151     5935   3968   3501   -713   -188   -161       C  
ATOM    394  O   ALA A 151      59.499  20.034   8.578  1.00 33.38           O  
ANISOU  394  O   ALA A 151     5802   3646   3237   -674   -189   -168       O  
ATOM    395  N   TYR A 152      61.015  18.767   9.698  1.00 31.71           N  
ANISOU  395  N   TYR A 152     5377   3580   3091   -660   -216   -145       N  
ATOM    396  CA  TYR A 152      60.048  17.896  10.364  1.00 30.55           C  
ANISOU  396  CA  TYR A 152     5235   3408   2964   -557   -246   -137       C  
ATOM    397  CB  TYR A 152      60.768  16.759  11.118  1.00 31.84           C  
ANISOU  397  CB  TYR A 152     5264   3656   3178   -509   -266   -113       C  
ATOM    398  CG  TYR A 152      59.865  15.913  11.990  1.00 32.94           C  
ANISOU  398  CG  TYR A 152     5409   3773   3334   -415   -301   -100       C  
ATOM    399  CD1 TYR A 152      59.068  14.912  11.440  1.00 33.96           C  
ANISOU  399  CD1 TYR A 152     5550   3861   3493   -323   -272   -100       C  
ATOM    400  CE1 TYR A 152      58.241  14.123  12.239  1.00 34.97           C  
ANISOU  400  CE1 TYR A 152     5684   3968   3636   -245   -300    -88       C  
ATOM    401  CZ  TYR A 152      58.210  14.328  13.609  1.00 43.21           C  
ANISOU  401  CZ  TYR A 152     6724   5034   4662   -254   -357    -74       C  
ATOM    402  OH  TYR A 152      57.401  13.551  14.400  1.00 45.03           O  
ANISOU  402  OH  TYR A 152     6962   5244   4903   -180   -381    -60       O  
ATOM    403  CE2 TYR A 152      58.986  15.326  14.178  1.00 35.34           C  
ANISOU  403  CE2 TYR A 152     5718   4078   3630   -343   -389    -76       C  
ATOM    404  CD2 TYR A 152      59.812  16.107  13.369  1.00 34.32           C  
ANISOU  404  CD2 TYR A 152     5581   3969   3490   -425   -361    -90       C  
ATOM    405  C   TYR A 152      59.150  18.723  11.292  1.00 34.69           C  
ANISOU  405  C   TYR A 152     5862   3876   3444   -570   -294   -145       C  
ATOM    406  O   TYR A 152      57.931  18.553  11.254  1.00 33.55           O  
ANISOU  406  O   TYR A 152     5787   3666   3293   -503   -298   -148       O  
ATOM    407  N   LYS A 153      59.753  19.642  12.086  1.00 32.60           N  
ANISOU  407  N   LYS A 153     5605   3636   3146   -659   -328   -149       N  
ATOM    408  CA  LYS A 153      59.059  20.527  13.032  1.00 32.48           C  
ANISOU  408  CA  LYS A 153     5690   3569   3083   -683   -369   -161       C  
ATOM    409  CB  LYS A 153      60.057  21.278  13.937  1.00 35.60           C  
ANISOU  409  CB  LYS A 153     6060   4018   3447   -790   -407   -166       C  
ATOM    410  CG  LYS A 153      60.611  20.422  15.071  1.00 47.27           C  
ANISOU  410  CG  LYS A 153     7425   5587   4950   -766   -455   -144       C  
ATOM    411  CD  LYS A 153      61.542  21.217  15.978  1.00 58.82           C  
ANISOU  411  CD  LYS A 153     8866   7107   6373   -881   -498   -151       C  
ATOM    412  CE  LYS A 153      61.936  20.438  17.209  1.00 70.71           C  
ANISOU  412  CE  LYS A 153    10279   8697   7891   -853   -556   -127       C  
ATOM    413  NZ  LYS A 153      62.153  21.329  18.382  1.00 77.85           N  
ANISOU  413  NZ  LYS A 153    11242   9606   8733   -936   -610   -143       N  
ATOM    414  C   LYS A 153      58.127  21.510  12.322  1.00 35.12           C  
ANISOU  414  C   LYS A 153     6166   3801   3377   -694   -345   -179       C  
ATOM    415  O   LYS A 153      56.988  21.685  12.757  1.00 34.62           O  
ANISOU  415  O   LYS A 153     6183   3675   3295   -642   -361   -184       O  
ATOM    416  N   ILE A 154      58.606  22.133  11.229  1.00 30.99           N  
ANISOU  416  N   ILE A 154     5670   3263   2841   -756   -303   -185       N  
ATOM    417  CA  ILE A 154      57.835  23.091  10.427  1.00 30.27           C  
ANISOU  417  CA  ILE A 154     5713   3077   2711   -768   -278   -195       C  
ATOM    418  CB  ILE A 154      58.720  23.812   9.359  1.00 34.04           C  
ANISOU  418  CB  ILE A 154     6207   3557   3170   -864   -233   -198       C  
ATOM    419  CG1 ILE A 154      59.839  24.658  10.045  1.00 35.29           C  
ANISOU  419  CG1 ILE A 154     6351   3754   3302   -990   -250   -208       C  
ATOM    420  CD1 ILE A 154      61.026  25.112   9.123  1.00 39.45           C  
ANISOU  420  CD1 ILE A 154     6838   4324   3827  -1093   -206   -207       C  
ATOM    421  CG2 ILE A 154      57.865  24.690   8.416  1.00 34.40           C  
ANISOU  421  CG2 ILE A 154     6392   3502   3176   -860   -205   -201       C  
ATOM    422  C   ILE A 154      56.597  22.406   9.834  1.00 32.77           C  
ANISOU  422  C   ILE A 154     6060   3346   3044   -656   -265   -189       C  
ATOM    423  O   ILE A 154      55.483  22.912  10.003  1.00 31.84           O  
ANISOU  423  O   ILE A 154     6041   3155   2900   -618   -277   -193       O  
ATOM    424  N   MET A 155      56.789  21.238   9.188  1.00 28.94           N  
ANISOU  424  N   MET A 155     5489   2905   2604   -603   -241   -180       N  
ATOM    425  CA  MET A 155      55.703  20.474   8.578  1.00 28.18           C  
ANISOU  425  CA  MET A 155     5410   2774   2524   -507   -229   -177       C  
ATOM    426  CB  MET A 155      56.231  19.318   7.707  1.00 30.19           C  
ANISOU  426  CB  MET A 155     5573   3077   2820   -476   -190   -173       C  
ATOM    427  CG  MET A 155      56.929  19.776   6.417  1.00 33.70           C  
ANISOU  427  CG  MET A 155     6033   3525   3248   -539   -139   -178       C  
ATOM    428  SD  MET A 155      55.940  20.800   5.280  1.00 37.37           S  
ANISOU  428  SD  MET A 155     6647   3897   3655   -548   -122   -181       S  
ATOM    429  CE  MET A 155      54.703  19.623   4.764  1.00 33.53           C  
ANISOU  429  CE  MET A 155     6159   3391   3191   -435   -121   -181       C  
ATOM    430  C   MET A 155      54.688  19.994   9.610  1.00 33.14           C  
ANISOU  430  C   MET A 155     6043   3385   3163   -429   -268   -174       C  
ATOM    431  O   MET A 155      53.492  20.113   9.365  1.00 32.97           O  
ANISOU  431  O   MET A 155     6092   3306   3129   -375   -271   -175       O  
ATOM    432  N   SER A 156      55.155  19.491  10.769  1.00 30.34           N  
ANISOU  432  N   SER A 156     5615   3083   2829   -426   -299   -168       N  
ATOM    433  CA  SER A 156      54.284  19.031  11.856  1.00 29.94           C  
ANISOU  433  CA  SER A 156     5567   3023   2785   -360   -334   -163       C  
ATOM    434  CB  SER A 156      55.102  18.452  13.007  1.00 32.15           C  
ANISOU  434  CB  SER A 156     5755   3375   3085   -369   -365   -151       C  
ATOM    435  OG  SER A 156      55.842  17.318  12.588  1.00 38.71           O  
ANISOU  435  OG  SER A 156     6478   4265   3966   -342   -346   -137       O  
ATOM    436  C   SER A 156      53.400  20.182  12.352  1.00 34.54           C  
ANISOU  436  C   SER A 156     6266   3538   3321   -370   -353   -174       C  
ATOM    437  O   SER A 156      52.176  20.042  12.382  1.00 33.40           O  
ANISOU  437  O   SER A 156     6167   3347   3174   -302   -356   -174       O  
ATOM    438  N   GLN A 157      54.021  21.334  12.668  1.00 32.30           N  
ANISOU  438  N   GLN A 157     6031   3244   2998   -458   -361   -185       N  
ATOM    439  CA  GLN A 157      53.329  22.535  13.125  1.00 32.82           C  
ANISOU  439  CA  GLN A 157     6217   3238   3015   -475   -371   -199       C  
ATOM    440  CB  GLN A 157      54.332  23.655  13.447  1.00 35.29           C  
ANISOU  440  CB  GLN A 157     6566   3553   3289   -591   -377   -212       C  
ATOM    441  CG  GLN A 157      55.011  23.512  14.802  1.00 40.72           C  
ANISOU  441  CG  GLN A 157     7198   4303   3971   -632   -418   -216       C  
ATOM    442  CD  GLN A 157      56.133  24.506  14.979  1.00 55.35           C  
ANISOU  442  CD  GLN A 157     9070   6172   5788   -760   -424   -230       C  
ATOM    443  OE1 GLN A 157      55.957  25.720  14.836  1.00 52.64           O  
ANISOU  443  OE1 GLN A 157     8844   5757   5401   -815   -412   -248       O  
ATOM    444  NE2 GLN A 157      57.305  24.014  15.351  1.00 43.99           N  
ANISOU  444  NE2 GLN A 157     7518   4830   4368   -811   -444   -222       N  
ATOM    445  C   GLN A 157      52.310  23.022  12.102  1.00 36.82           C  
ANISOU  445  C   GLN A 157     6815   3667   3508   -434   -346   -198       C  
ATOM    446  O   GLN A 157      51.179  23.317  12.470  1.00 36.03           O  
ANISOU  446  O   GLN A 157     6784   3514   3393   -378   -354   -201       O  
ATOM    447  N   ARG A 158      52.690  23.062  10.820  1.00 34.42           N  
ANISOU  447  N   ARG A 158     6508   3362   3208   -456   -314   -193       N  
ATOM    448  CA  ARG A 158      51.795  23.521   9.764  1.00 35.23           C  
ANISOU  448  CA  ARG A 158     6695   3398   3292   -422   -293   -188       C  
ATOM    449  CB  ARG A 158      52.598  23.977   8.535  1.00 37.04           C  
ANISOU  449  CB  ARG A 158     6943   3626   3506   -491   -258   -186       C  
ATOM    450  CG  ARG A 158      53.226  25.358   8.699  1.00 49.09           C  
ANISOU  450  CG  ARG A 158     8552   5113   4988   -590   -252   -194       C  
ATOM    451  CD  ARG A 158      54.050  25.750   7.492  1.00 59.53           C  
ANISOU  451  CD  ARG A 158     9886   6439   6295   -664   -213   -189       C  
ATOM    452  NE  ARG A 158      53.210  26.157   6.365  1.00 68.97           N  
ANISOU  452  NE  ARG A 158    11170   7569   7465   -626   -193   -176       N  
ATOM    453  CZ  ARG A 158      53.097  27.404   5.922  1.00 82.73           C  
ANISOU  453  CZ  ARG A 158    13035   9236   9161   -668   -178   -170       C  
ATOM    454  NH1 ARG A 158      53.782  28.385   6.497  1.00 71.17           N  
ANISOU  454  NH1 ARG A 158    11625   7746   7670   -758   -178   -181       N  
ATOM    455  NH2 ARG A 158      52.311  27.679   4.891  1.00 71.29           N  
ANISOU  455  NH2 ARG A 158    11660   7737   7689   -625   -165   -152       N  
ATOM    456  C   ARG A 158      50.720  22.527   9.324  1.00 40.30           C  
ANISOU  456  C   ARG A 158     7310   4041   3962   -322   -293   -179       C  
ATOM    457  O   ARG A 158      49.677  22.974   8.846  1.00 40.62           O  
ANISOU  457  O   ARG A 158     7426   4026   3983   -277   -291   -173       O  
ATOM    458  N   CYS A 159      50.957  21.206   9.442  1.00 37.42           N  
ANISOU  458  N   CYS A 159     6839   3737   3641   -287   -295   -176       N  
ATOM    459  CA  CYS A 159      50.027  20.220   8.878  1.00 37.69           C  
ANISOU  459  CA  CYS A 159     6848   3772   3701   -207   -290   -170       C  
ATOM    460  CB  CYS A 159      50.705  19.422   7.767  1.00 39.12           C  
ANISOU  460  CB  CYS A 159     6970   3991   3904   -219   -258   -170       C  
ATOM    461  SG  CYS A 159      51.440  20.438   6.458  1.00 44.53           S  
ANISOU  461  SG  CYS A 159     7715   4655   4550   -298   -223   -171       S  
ATOM    462  C   CYS A 159      49.344  19.276   9.869  1.00 37.85           C  
ANISOU  462  C   CYS A 159     6817   3812   3752   -140   -313   -167       C  
ATOM    463  O   CYS A 159      48.259  18.790   9.533  1.00 34.97           O  
ANISOU  463  O   CYS A 159     6459   3431   3397    -77   -315   -164       O  
ATOM    464  N   ASN A 160      49.957  18.965  11.033  1.00 34.87           N  
ANISOU  464  N   ASN A 160     6388   3473   3388   -155   -332   -166       N  
ATOM    465  CA  ASN A 160      49.334  18.028  11.984  1.00 34.57           C  
ANISOU  465  CA  ASN A 160     6306   3453   3376    -93   -351   -160       C  
ATOM    466  CB  ASN A 160      50.249  17.694  13.170  1.00 35.90           C  
ANISOU  466  CB  ASN A 160     6411   3673   3555   -119   -372   -154       C  
ATOM    467  CG  ASN A 160      51.410  16.786  12.821  1.00 46.42           C  
ANISOU  467  CG  ASN A 160     7647   5065   4926   -134   -360   -145       C  
ATOM    468  OD1 ASN A 160      51.576  16.334  11.679  1.00 33.12           O  
ANISOU  468  OD1 ASN A 160     5941   3382   3260   -126   -329   -147       O  
ATOM    469  ND2 ASN A 160      52.246  16.501  13.803  1.00 35.68           N  
ANISOU  469  ND2 ASN A 160     6225   3757   3574   -152   -382   -135       N  
ATOM    470  C   ASN A 160      47.964  18.494  12.450  1.00 39.23           C  
ANISOU  470  C   ASN A 160     6965   3995   3946    -44   -364   -162       C  
ATOM    471  O   ASN A 160      47.760  19.697  12.629  1.00 39.13           O  
ANISOU  471  O   ASN A 160     7034   3940   3895    -67   -368   -169       O  
ATOM    472  N   ASN A 161      47.021  17.537  12.618  1.00 36.16           N  
ANISOU  472  N   ASN A 161     6544   3612   3583     23   -367   -155       N  
ATOM    473  CA  ASN A 161      45.618  17.732  13.049  1.00 36.97           C  
ANISOU  473  CA  ASN A 161     6689   3682   3676     81   -375   -154       C  
ATOM    474  CB  ASN A 161      45.442  18.521  14.367  1.00 40.76           C  
ANISOU  474  CB  ASN A 161     7215   4146   4127     76   -390   -159       C  
ATOM    475  CG  ASN A 161      46.518  18.563  15.406  1.00 83.76           C  
ANISOU  475  CG  ASN A 161    12637   9625   9564     26   -405   -161       C  
ATOM    476  OD1 ASN A 161      46.853  19.646  15.915  1.00 83.98           O  
ANISOU  476  OD1 ASN A 161    12726   9630   9554    -20   -412   -173       O  
ATOM    477  ND2 ASN A 161      47.047  17.425  15.797  1.00 80.86           N  
ANISOU  477  ND2 ASN A 161    12186   9309   9228     32   -413   -149       N  
ATOM    478  C   ASN A 161      44.734  18.409  12.011  1.00 41.68           C  
ANISOU  478  C   ASN A 161     7348   4235   4254    104   -366   -154       C  
ATOM    479  O   ASN A 161      43.626  18.840  12.351  1.00 41.67           O  
ANISOU  479  O   ASN A 161     7387   4206   4240    150   -372   -152       O  
ATOM    480  N   ARG A 162      45.210  18.535  10.769  1.00 38.12           N  
ANISOU  480  N   ARG A 162     6905   3781   3798     74   -352   -155       N  
ATOM    481  CA  ARG A 162      44.438  19.185   9.722  1.00 37.45           C  
ANISOU  481  CA  ARG A 162     6882   3658   3689     93   -348   -150       C  
ATOM    482  CB  ARG A 162      45.258  20.309   9.070  1.00 38.32           C  
ANISOU  482  CB  ARG A 162     7056   3739   3764     31   -336   -152       C  
ATOM    483  CG  ARG A 162      45.563  21.476  10.011  1.00 48.57           C  
ANISOU  483  CG  ARG A 162     8420   5001   5033      0   -342   -157       C  
ATOM    484  CD  ARG A 162      46.471  22.503   9.364  1.00 59.68           C  
ANISOU  484  CD  ARG A 162     9886   6381   6408    -75   -326   -159       C  
ATOM    485  NE  ARG A 162      45.850  23.126   8.193  1.00 71.43           N  
ANISOU  485  NE  ARG A 162    11447   7824   7869    -57   -317   -146       N  
ATOM    486  CZ  ARG A 162      45.237  24.305   8.205  1.00 87.02           C  
ANISOU  486  CZ  ARG A 162    13521   9731   9809    -40   -319   -139       C  
ATOM    487  NH1 ARG A 162      45.175  25.019   9.325  1.00 69.06           N  
ANISOU  487  NH1 ARG A 162    11292   7426   7523    -42   -324   -149       N  
ATOM    488  NH2 ARG A 162      44.693  24.787   7.095  1.00 76.03           N  
ANISOU  488  NH2 ARG A 162    12192   8304   8394    -19   -314   -120       N  
ATOM    489  C   ARG A 162      44.021  18.176   8.682  1.00 40.18           C  
ANISOU  489  C   ARG A 162     7186   4027   4055    119   -342   -148       C  
ATOM    490  O   ARG A 162      44.749  17.212   8.436  1.00 39.62           O  
ANISOU  490  O   ARG A 162     7052   3991   4011    100   -329   -154       O  
ATOM    491  N   THR A 163      42.849  18.400   8.062  1.00 36.77           N  
ANISOU  491  N   THR A 163     6788   3575   3609    162   -351   -140       N  
ATOM    492  CA  THR A 163      42.319  17.566   6.980  1.00 36.62           C  
ANISOU  492  CA  THR A 163     6742   3575   3598    181   -350   -140       C  
ATOM    493  CB  THR A 163      40.835  17.915   6.731  1.00 46.61           C  
ANISOU  493  CB  THR A 163     8036   4826   4848    239   -372   -126       C  
ATOM    494  OG1 THR A 163      40.099  17.605   7.913  1.00 49.72           O  
ANISOU  494  OG1 THR A 163     8402   5226   5263    282   -382   -125       O  
ATOM    495  CG2 THR A 163      40.224  17.148   5.536  1.00 44.92           C  
ANISOU  495  CG2 THR A 163     7798   4637   4634    251   -378   -127       C  
ATOM    496  C   THR A 163      43.204  17.772   5.741  1.00 40.09           C  
ANISOU  496  C   THR A 163     7204   4012   4015    131   -331   -143       C  
ATOM    497  O   THR A 163      43.501  16.812   5.030  1.00 39.33           O  
ANISOU  497  O   THR A 163     7067   3943   3934    119   -316   -152       O  
ATOM    498  N   GLN A 164      43.648  19.024   5.512  1.00 36.96           N  
ANISOU  498  N   GLN A 164     6879   3582   3583     98   -326   -136       N  
ATOM    499  CA  GLN A 164      44.469  19.373   4.358  1.00 37.32           C  
ANISOU  499  CA  GLN A 164     6957   3621   3601     45   -304   -136       C  
ATOM    500  CB  GLN A 164      43.590  19.874   3.187  1.00 38.68           C  
ANISOU  500  CB  GLN A 164     7194   3770   3733     68   -315   -119       C  
ATOM    501  CG  GLN A 164      43.047  21.306   3.314  1.00 54.71           C  
ANISOU  501  CG  GLN A 164     9315   5744   5727     88   -330    -99       C  
ATOM    502  CD  GLN A 164      44.018  22.366   2.820  1.00 68.66           C  
ANISOU  502  CD  GLN A 164    11157   7475   7457     23   -308    -92       C  
ATOM    503  OE1 GLN A 164      44.706  22.208   1.800  1.00 62.25           O  
ANISOU  503  OE1 GLN A 164    10352   6675   6625    -22   -286    -93       O  
ATOM    504  NE2 GLN A 164      44.104  23.469   3.547  1.00 60.62           N  
ANISOU  504  NE2 GLN A 164    10199   6408   6424     14   -308    -88       N  
ATOM    505  C   GLN A 164      45.600  20.353   4.702  1.00 42.04           C  
ANISOU  505  C   GLN A 164     7590   4199   4182    -18   -288   -137       C  
ATOM    506  O   GLN A 164      45.511  21.086   5.688  1.00 41.64           O  
ANISOU  506  O   GLN A 164     7570   4123   4127    -16   -301   -136       O  
ATOM    507  N   CYS A 165      46.635  20.389   3.848  1.00 39.27           N  
ANISOU  507  N   CYS A 165     7238   3862   3820    -79   -259   -142       N  
ATOM    508  CA  CYS A 165      47.813  21.232   4.013  1.00 39.92           C  
ANISOU  508  CA  CYS A 165     7346   3936   3887   -154   -240   -144       C  
ATOM    509  CB  CYS A 165      48.831  20.526   4.905  1.00 40.38           C  
ANISOU  509  CB  CYS A 165     7313   4045   3987   -180   -234   -158       C  
ATOM    510  SG  CYS A 165      49.941  21.641   5.787  1.00 45.25           S  
ANISOU  510  SG  CYS A 165     7953   4653   4586   -264   -233   -161       S  
ATOM    511  C   CYS A 165      48.430  21.582   2.662  1.00 43.89           C  
ANISOU  511  C   CYS A 165     7886   4434   4357   -207   -207   -140       C  
ATOM    512  O   CYS A 165      48.515  20.724   1.789  1.00 44.56           O  
ANISOU  512  O   CYS A 165     7933   4549   4448   -202   -188   -146       O  
ATOM    513  N   ALA A 166      48.895  22.823   2.511  1.00 40.44           N  
ANISOU  513  N   ALA A 166     7528   3956   3882   -263   -197   -132       N  
ATOM    514  CA  ALA A 166      49.605  23.301   1.324  1.00 41.13           C  
ANISOU  514  CA  ALA A 166     7661   4035   3932   -327   -162   -126       C  
ATOM    515  CB  ALA A 166      48.683  24.115   0.419  1.00 42.19           C  
ANISOU  515  CB  ALA A 166     7905   4111   4016   -301   -171   -102       C  
ATOM    516  C   ALA A 166      50.773  24.151   1.830  1.00 45.07           C  
ANISOU  516  C   ALA A 166     8173   4528   4423   -417   -143   -131       C  
ATOM    517  O   ALA A 166      50.560  25.126   2.559  1.00 44.50           O  
ANISOU  517  O   ALA A 166     8168   4406   4332   -429   -160   -127       O  
ATOM    518  N   VAL A 167      52.008  23.706   1.534  1.00 41.40           N  
ANISOU  518  N   VAL A 167     7638   4119   3975   -478   -108   -143       N  
ATOM    519  CA  VAL A 167      53.251  24.343   1.982  1.00 41.26           C  
ANISOU  519  CA  VAL A 167     7607   4116   3954   -574    -90   -149       C  
ATOM    520  CB  VAL A 167      53.957  23.507   3.102  1.00 45.05           C  
ANISOU  520  CB  VAL A 167     7964   4665   4487   -575   -103   -164       C  
ATOM    521  CG1 VAL A 167      55.266  24.158   3.546  1.00 45.58           C  
ANISOU  521  CG1 VAL A 167     8008   4760   4549   -681    -89   -170       C  
ATOM    522  CG2 VAL A 167      53.045  23.274   4.311  1.00 44.19           C  
ANISOU  522  CG2 VAL A 167     7851   4541   4398   -505   -151   -166       C  
ATOM    523  C   VAL A 167      54.175  24.548   0.773  1.00 44.52           C  
ANISOU  523  C   VAL A 167     8029   4544   4341   -648    -37   -146       C  
ATOM    524  O   VAL A 167      54.499  23.581   0.085  1.00 44.37           O  
ANISOU  524  O   VAL A 167     7942   4575   4341   -634     -8   -153       O  
ATOM    525  N   VAL A 168      54.636  25.787   0.549  1.00 40.63           N  
ANISOU  525  N   VAL A 168     7623   4009   3806   -730    -20   -138       N  
ATOM    526  CA  VAL A 168      55.552  26.098  -0.552  1.00 40.44           C  
ANISOU  526  CA  VAL A 168     7616   3998   3753   -813     35   -134       C  
ATOM    527  CB  VAL A 168      55.445  27.581  -1.023  1.00 45.00           C  
ANISOU  527  CB  VAL A 168     8341   4490   4267   -873     46   -114       C  
ATOM    528  CG1 VAL A 168      56.364  27.860  -2.213  1.00 45.23           C  
ANISOU  528  CG1 VAL A 168     8390   4535   4262   -960    107   -107       C  
ATOM    529  CG2 VAL A 168      54.004  27.948  -1.371  1.00 44.52           C  
ANISOU  529  CG2 VAL A 168     8387   4355   4175   -786     15    -93       C  
ATOM    530  C   VAL A 168      56.982  25.711  -0.146  1.00 42.59           C  
ANISOU  530  C   VAL A 168     7770   4351   4060   -888     62   -150       C  
ATOM    531  O   VAL A 168      57.442  26.085   0.940  1.00 41.93           O  
ANISOU  531  O   VAL A 168     7663   4279   3991   -932     40   -157       O  
ATOM    532  N   ALA A 169      57.668  24.940  -1.016  1.00 37.70           N  
ANISOU  532  N   ALA A 169     7076   3792   3455   -899    111   -156       N  
ATOM    533  CA  ALA A 169      59.049  24.496  -0.810  1.00 37.24           C  
ANISOU  533  CA  ALA A 169     6895   3821   3433   -960    145   -168       C  
ATOM    534  CB  ALA A 169      59.351  23.300  -1.709  1.00 37.57           C  
ANISOU  534  CB  ALA A 169     6855   3920   3502   -917    191   -176       C  
ATOM    535  C   ALA A 169      59.988  25.658  -1.137  1.00 41.09           C  
ANISOU  535  C   ALA A 169     7429   4302   3883  -1088    182   -162       C  
ATOM    536  O   ALA A 169      60.492  25.754  -2.252  1.00 41.66           O  
ANISOU  536  O   ALA A 169     7511   4388   3930  -1134    241   -159       O  
ATOM    537  N   GLY A 170      60.192  26.556  -0.188  1.00 37.52           N  
ANISOU  537  N   GLY A 170     7011   3825   3419  -1150    151   -163       N  
ATOM    538  CA  GLY A 170      61.045  27.704  -0.455  1.00 38.35           C  
ANISOU  538  CA  GLY A 170     7170   3916   3486  -1281    185   -159       C  
ATOM    539  C   GLY A 170      61.462  28.561   0.720  1.00 42.33           C  
ANISOU  539  C   GLY A 170     7684   4414   3987  -1363    150   -167       C  
ATOM    540  O   GLY A 170      61.229  28.201   1.877  1.00 40.41           O  
ANISOU  540  O   GLY A 170     7385   4192   3775  -1320     98   -177       O  
ATOM    541  N   PRO A 171      62.081  29.726   0.413  1.00 40.33           N  
ANISOU  541  N   PRO A 171     7509   4126   3688  -1487    180   -164       N  
ATOM    542  CA  PRO A 171      62.569  30.617   1.484  1.00 40.61           C  
ANISOU  542  CA  PRO A 171     7564   4153   3713  -1585    151   -176       C  
ATOM    543  CB  PRO A 171      63.522  31.583   0.759  1.00 43.29           C  
ANISOU  543  CB  PRO A 171     7949   4486   4012  -1733    208   -172       C  
ATOM    544  CG  PRO A 171      63.619  31.100  -0.651  1.00 47.94           C  
ANISOU  544  CG  PRO A 171     8530   5091   4594  -1709    270   -156       C  
ATOM    545  CD  PRO A 171      62.426  30.251  -0.923  1.00 42.35           C  
ANISOU  545  CD  PRO A 171     7840   4352   3899  -1554    245   -149       C  
ATOM    546  C   PRO A 171      61.505  31.381   2.276  1.00 44.98           C  
ANISOU  546  C   PRO A 171     8251   4601   4239  -1548    101   -178       C  
ATOM    547  O   PRO A 171      61.863  32.032   3.252  1.00 44.35           O  
ANISOU  547  O   PRO A 171     8191   4511   4148  -1624     75   -194       O  
ATOM    548  N   ASP A 172      60.222  31.338   1.876  1.00 41.34           N  
ANISOU  548  N   ASP A 172     7880   4062   3764  -1435     89   -165       N  
ATOM    549  CA  ASP A 172      59.192  32.044   2.648  1.00 41.02           C  
ANISOU  549  CA  ASP A 172     7960   3924   3701  -1388     47   -166       C  
ATOM    550  CB  ASP A 172      57.955  32.362   1.792  1.00 43.09           C  
ANISOU  550  CB  ASP A 172     8349   4091   3932  -1298     53   -141       C  
ATOM    551  CG  ASP A 172      58.180  33.418   0.729  1.00 59.39           C  
ANISOU  551  CG  ASP A 172    10545   6082   5940  -1376     99   -120       C  
ATOM    552  OD1 ASP A 172      58.659  34.525   1.078  1.00 61.85           O  
ANISOU  552  OD1 ASP A 172    10939   6341   6219  -1483    110   -127       O  
ATOM    553  OD2 ASP A 172      57.834  33.159  -0.443  1.00 69.26           O  
ANISOU  553  OD2 ASP A 172    11824   7320   7172  -1332    124    -97       O  
ATOM    554  C   ASP A 172      58.788  31.241   3.876  1.00 42.39           C  
ANISOU  554  C   ASP A 172     8047   4142   3919  -1307     -8   -182       C  
ATOM    555  O   ASP A 172      58.360  31.818   4.883  1.00 40.94           O  
ANISOU  555  O   ASP A 172     7930   3905   3721  -1305    -43   -194       O  
ATOM    556  N   VAL A 173      58.940  29.905   3.789  1.00 37.76           N  
ANISOU  556  N   VAL A 173     7317   3646   3382  -1241    -13   -182       N  
ATOM    557  CA  VAL A 173      58.550  28.955   4.832  1.00 36.49           C  
ANISOU  557  CA  VAL A 173     7067   3533   3265  -1155    -60   -192       C  
ATOM    558  CB  VAL A 173      57.504  27.941   4.274  1.00 38.89           C  
ANISOU  558  CB  VAL A 173     7348   3833   3594  -1019    -64   -180       C  
ATOM    559  CG1 VAL A 173      56.990  26.996   5.358  1.00 37.83           C  
ANISOU  559  CG1 VAL A 173     7137   3734   3501   -930   -111   -187       C  
ATOM    560  CG2 VAL A 173      56.335  28.662   3.610  1.00 38.45           C  
ANISOU  560  CG2 VAL A 173     7438   3674   3496   -970    -60   -165       C  
ATOM    561  C   VAL A 173      59.750  28.248   5.491  1.00 39.45           C  
ANISOU  561  C   VAL A 173     7285   4025   3681  -1205    -69   -202       C  
ATOM    562  O   VAL A 173      59.679  27.939   6.682  1.00 39.83           O  
ANISOU  562  O   VAL A 173     7286   4100   3746  -1184   -116   -212       O  
ATOM    563  N   PHE A 174      60.836  27.995   4.740  1.00 34.63           N  
ANISOU  563  N   PHE A 174     6591   3483   3083  -1267    -26   -199       N  
ATOM    564  CA  PHE A 174      61.993  27.258   5.260  1.00 34.14           C  
ANISOU  564  CA  PHE A 174     6366   3541   3065  -1303    -31   -203       C  
ATOM    565  CB  PHE A 174      62.170  25.928   4.507  1.00 35.29           C  
ANISOU  565  CB  PHE A 174     6398   3752   3258  -1222      2   -195       C  
ATOM    566  CG  PHE A 174      60.982  25.001   4.500  1.00 35.46           C  
ANISOU  566  CG  PHE A 174     6427   3744   3304  -1082    -18   -191       C  
ATOM    567  CD2 PHE A 174      60.078  25.014   3.444  1.00 36.48           C  
ANISOU  567  CD2 PHE A 174     6646   3805   3411  -1026      7   -185       C  
ATOM    568  CE2 PHE A 174      58.980  24.152   3.434  1.00 38.32           C  
ANISOU  568  CE2 PHE A 174     6879   4016   3664   -905    -14   -183       C  
ATOM    569  CZ  PHE A 174      58.792  23.262   4.472  1.00 36.20           C  
ANISOU  569  CZ  PHE A 174     6526   3788   3439   -839    -54   -185       C  
ATOM    570  CE1 PHE A 174      59.695  23.216   5.513  1.00 37.45           C  
ANISOU  570  CE1 PHE A 174     6598   4013   3620   -887    -77   -188       C  
ATOM    571  CD1 PHE A 174      60.791  24.084   5.525  1.00 37.53           C  
ANISOU  571  CD1 PHE A 174     6601   4050   3608  -1008    -62   -191       C  
ATOM    572  C   PHE A 174      63.320  28.008   5.186  1.00 39.06           C  
ANISOU  572  C   PHE A 174     6959   4210   3670  -1454     -6   -208       C  
ATOM    573  O   PHE A 174      63.568  28.694   4.190  1.00 38.27           O  
ANISOU  573  O   PHE A 174     6931   4072   3537  -1522     44   -204       O  
ATOM    574  N   PRO A 175      64.229  27.816   6.181  1.00 36.08           N  
ANISOU  574  N   PRO A 175     6467   3924   3316  -1509    -38   -215       N  
ATOM    575  CA  PRO A 175      65.574  28.407   6.067  1.00 36.49           C  
ANISOU  575  CA  PRO A 175     6467   4040   3356  -1657    -13   -219       C  
ATOM    576  CB  PRO A 175      66.206  28.146   7.447  1.00 38.38           C  
ANISOU  576  CB  PRO A 175     6600   4368   3615  -1692    -76   -225       C  
ATOM    577  CG  PRO A 175      65.115  27.609   8.314  1.00 41.97           C  
ANISOU  577  CG  PRO A 175     7077   4788   4083  -1566   -130   -225       C  
ATOM    578  CD  PRO A 175      64.114  26.994   7.403  1.00 36.88           C  
ANISOU  578  CD  PRO A 175     6474   4084   3454  -1441    -98   -215       C  
ATOM    579  C   PRO A 175      66.352  27.671   4.974  1.00 40.11           C  
ANISOU  579  C   PRO A 175     6810   4579   3850  -1655     50   -208       C  
ATOM    580  O   PRO A 175      65.924  26.597   4.530  1.00 39.02           O  
ANISOU  580  O   PRO A 175     6619   4456   3749  -1536     65   -200       O  
ATOM    581  N   ASP A 176      67.475  28.240   4.532  1.00 37.45           N  
ANISOU  581  N   ASP A 176     6438   4291   3500  -1787     92   -209       N  
ATOM    582  CA  ASP A 176      68.288  27.620   3.490  1.00 37.65           C  
ANISOU  582  CA  ASP A 176     6355   4396   3556  -1793    162   -200       C  
ATOM    583  CB  ASP A 176      68.872  28.676   2.535  1.00 39.59           C  
ANISOU  583  CB  ASP A 176     6672   4616   3755  -1932    226   -201       C  
ATOM    584  CG  ASP A 176      69.278  28.137   1.174  1.00 43.43           C  
ANISOU  584  CG  ASP A 176     7116   5134   4252  -1913    312   -192       C  
ATOM    585  OD1 ASP A 176      69.752  26.986   1.107  1.00 42.80           O  
ANISOU  585  OD1 ASP A 176     6883   5152   4229  -1845    331   -189       O  
ATOM    586  OD2 ASP A 176      69.122  28.867   0.178  1.00 47.41           O  
ANISOU  586  OD2 ASP A 176     7745   5564   4706  -1965    363   -188       O  
ATOM    587  C   ASP A 176      69.383  26.718   4.094  1.00 43.51           C  
ANISOU  587  C   ASP A 176     6888   5287   4359  -1790    147   -195       C  
ATOM    588  O   ASP A 176      70.350  27.230   4.664  1.00 43.95           O  
ANISOU  588  O   ASP A 176     6876   5413   4410  -1907    127   -198       O  
ATOM    589  N   PRO A 177      69.260  25.373   3.980  1.00 40.66           N  
ANISOU  589  N   PRO A 177     6421   4975   4054  -1657    155   -186       N  
ATOM    590  CA  PRO A 177      70.305  24.500   4.543  1.00 41.43           C  
ANISOU  590  CA  PRO A 177     6319   5211   4211  -1642    143   -175       C  
ATOM    591  CB  PRO A 177      69.594  23.156   4.723  1.00 41.83           C  
ANISOU  591  CB  PRO A 177     6327   5256   4309  -1471    126   -166       C  
ATOM    592  CG  PRO A 177      68.443  23.184   3.787  1.00 45.00           C  
ANISOU  592  CG  PRO A 177     6877   5539   4682  -1407    158   -175       C  
ATOM    593  CD  PRO A 177      68.189  24.587   3.330  1.00 40.96           C  
ANISOU  593  CD  PRO A 177     6515   4946   4103  -1519    177   -184       C  
ATOM    594  C   PRO A 177      71.565  24.381   3.677  1.00 47.74           C  
ANISOU  594  C   PRO A 177     6999   6107   5033  -1709    220   -170       C  
ATOM    595  O   PRO A 177      72.595  23.923   4.172  1.00 47.79           O  
ANISOU  595  O   PRO A 177     6839   6239   5083  -1728    209   -159       O  
ATOM    596  N   CYS A 178      71.482  24.786   2.393  1.00 46.23           N  
ANISOU  596  N   CYS A 178     6891   5863   4810  -1742    298   -176       N  
ATOM    597  CA  CYS A 178      72.589  24.733   1.430  1.00 48.31           C  
ANISOU  597  CA  CYS A 178     7061   6207   5087  -1808    386   -173       C  
ATOM    598  CB  CYS A 178      72.780  23.321   0.873  1.00 49.17           C  
ANISOU  598  CB  CYS A 178     7052   6374   5256  -1676    438   -168       C  
ATOM    599  SG  CYS A 178      71.272  22.569   0.204  1.00 52.14           S  
ANISOU  599  SG  CYS A 178     7559   6627   5623  -1519    447   -176       S  
ATOM    600  C   CYS A 178      72.448  25.785   0.307  1.00 52.40           C  
ANISOU  600  C   CYS A 178     7729   6643   5539  -1906    450   -180       C  
ATOM    601  O   CYS A 178      71.984  25.453  -0.790  1.00 51.33           O  
ANISOU  601  O   CYS A 178     7657   6454   5390  -1845    509   -182       O  
ATOM    602  N   PRO A 179      72.818  27.069   0.558  1.00 49.92           N  
ANISOU  602  N   PRO A 179     7479   6310   5177  -2061    439   -184       N  
ATOM    603  CA  PRO A 179      72.705  28.086  -0.507  1.00 50.00           C  
ANISOU  603  CA  PRO A 179     7640   6237   5123  -2156    501   -185       C  
ATOM    604  CB  PRO A 179      73.236  29.363   0.160  1.00 52.73           C  
ANISOU  604  CB  PRO A 179     8032   6573   5428  -2323    468   -190       C  
ATOM    605  CG  PRO A 179      73.091  29.117   1.628  1.00 56.98           C  
ANISOU  605  CG  PRO A 179     8504   7149   5996  -2289    371   -195       C  
ATOM    606  CD  PRO A 179      73.368  27.655   1.797  1.00 52.16           C  
ANISOU  606  CD  PRO A 179     7711   6647   5461  -2162    370   -186       C  
ATOM    607  C   PRO A 179      73.513  27.714  -1.750  1.00 54.46           C  
ANISOU  607  C   PRO A 179     8127   6868   5697  -2182    607   -181       C  
ATOM    608  O   PRO A 179      74.643  27.232  -1.637  1.00 55.04           O  
ANISOU  608  O   PRO A 179     8023   7073   5817  -2217    634   -179       O  
ATOM    609  N   GLY A 180      72.902  27.886  -2.918  1.00 50.45           N  
ANISOU  609  N   GLY A 180     7750   6274   5146  -2157    664   -179       N  
ATOM    610  CA  GLY A 180      73.524  27.549  -4.193  1.00 50.86           C  
ANISOU  610  CA  GLY A 180     7758   6373   5194  -2176    770   -178       C  
ATOM    611  C   GLY A 180      73.014  26.245  -4.770  1.00 53.31           C  
ANISOU  611  C   GLY A 180     8033   6686   5535  -2015    799   -182       C  
ATOM    612  O   GLY A 180      72.969  26.087  -5.993  1.00 53.41           O  
ANISOU  612  O   GLY A 180     8096   6678   5518  -2007    880   -184       O  
ATOM    613  N   THR A 181      72.627  25.298  -3.890  1.00 47.94           N  
ANISOU  613  N   THR A 181     7273   6029   4912  -1890    735   -185       N  
ATOM    614  CA  THR A 181      72.085  23.997  -4.279  1.00 46.45           C  
ANISOU  614  CA  THR A 181     7053   5838   4759  -1734    753   -192       C  
ATOM    615  CB  THR A 181      72.510  22.919  -3.260  1.00 51.39           C  
ANISOU  615  CB  THR A 181     7501   6557   5468  -1645    712   -190       C  
ATOM    616  OG1 THR A 181      73.930  22.791  -3.294  1.00 53.62           O  
ANISOU  616  OG1 THR A 181     7617   6969   5789  -1717    760   -185       O  
ATOM    617  CG2 THR A 181      71.869  21.551  -3.517  1.00 46.22           C  
ANISOU  617  CG2 THR A 181     6817   5890   4852  -1483    730   -198       C  
ATOM    618  C   THR A 181      70.567  24.104  -4.479  1.00 48.60           C  
ANISOU  618  C   THR A 181     7501   5977   4987  -1655    709   -194       C  
ATOM    619  O   THR A 181      69.873  24.668  -3.625  1.00 47.05           O  
ANISOU  619  O   THR A 181     7381   5718   4776  -1657    627   -189       O  
ATOM    620  N   TYR A 182      70.068  23.574  -5.621  1.00 44.59           N  
ANISOU  620  N   TYR A 182     7055   5430   4457  -1589    765   -201       N  
ATOM    621  CA  TYR A 182      68.646  23.537  -5.972  1.00 43.42           C  
ANISOU  621  CA  TYR A 182     7059   5171   4269  -1509    728   -201       C  
ATOM    622  CB  TYR A 182      68.442  23.265  -7.480  1.00 45.11           C  
ANISOU  622  CB  TYR A 182     7346   5358   4437  -1492    809   -208       C  
ATOM    623  CG  TYR A 182      67.013  23.468  -7.941  1.00 47.07           C  
ANISOU  623  CG  TYR A 182     7761   5495   4629  -1434    769   -203       C  
ATOM    624  CD1 TYR A 182      66.441  24.739  -7.966  1.00 49.65           C  
ANISOU  624  CD1 TYR A 182     8238   5735   4891  -1500    736   -184       C  
ATOM    625  CE1 TYR A 182      65.119  24.930  -8.364  1.00 50.36           C  
ANISOU  625  CE1 TYR A 182     8474   5730   4932  -1439    696   -174       C  
ATOM    626  CZ  TYR A 182      64.359  23.846  -8.768  1.00 55.29           C  
ANISOU  626  CZ  TYR A 182     9092   6348   5568  -1323    688   -187       C  
ATOM    627  OH  TYR A 182      63.059  24.044  -9.173  1.00 56.71           O  
ANISOU  627  OH  TYR A 182     9405   6444   5698  -1268    645   -176       O  
ATOM    628  CE2 TYR A 182      64.910  22.573  -8.762  1.00 47.07           C  
ANISOU  628  CE2 TYR A 182     7911   5384   4588  -1264    723   -210       C  
ATOM    629  CD2 TYR A 182      66.232  22.392  -8.353  1.00 46.79           C  
ANISOU  629  CD2 TYR A 182     7734   5441   4605  -1314    765   -216       C  
ATOM    630  C   TYR A 182      67.996  22.467  -5.106  1.00 45.91           C  
ANISOU  630  C   TYR A 182     7314   5489   4642  -1375    663   -207       C  
ATOM    631  O   TYR A 182      68.342  21.286  -5.207  1.00 46.31           O  
ANISOU  631  O   TYR A 182     7252   5599   4745  -1296    696   -217       O  
ATOM    632  N   LYS A 183      67.114  22.897  -4.199  1.00 40.72           N  
ANISOU  632  N   LYS A 183     6727   4768   3976  -1353    575   -200       N  
ATOM    633  CA  LYS A 183      66.492  22.035  -3.197  1.00 39.02           C  
ANISOU  633  CA  LYS A 183     6463   4553   3812  -1241    506   -202       C  
ATOM    634  CB  LYS A 183      66.436  22.763  -1.838  1.00 40.70           C  
ANISOU  634  CB  LYS A 183     6678   4758   4028  -1284    425   -194       C  
ATOM    635  CG  LYS A 183      67.800  23.188  -1.290  1.00 50.07           C  
ANISOU  635  CG  LYS A 183     7755   6035   5234  -1393    434   -191       C  
ATOM    636  CD  LYS A 183      67.688  24.405  -0.378  1.00 55.97           C  
ANISOU  636  CD  LYS A 183     8576   6743   5948  -1482    371   -187       C  
ATOM    637  CE  LYS A 183      67.738  25.704  -1.142  1.00 64.49           C  
ANISOU  637  CE  LYS A 183     9794   7753   6957  -1595    405   -185       C  
ATOM    638  NZ  LYS A 183      66.888  26.743  -0.506  1.00 77.01           N  
ANISOU  638  NZ  LYS A 183    11520   9241   8500  -1621    342   -183       N  
ATOM    639  C   LYS A 183      65.107  21.500  -3.565  1.00 41.24           C  
ANISOU  639  C   LYS A 183     6840   4753   4075  -1133    483   -207       C  
ATOM    640  O   LYS A 183      64.524  21.885  -4.579  1.00 41.61           O  
ANISOU  640  O   LYS A 183     7007   4738   4065  -1144    508   -207       O  
ATOM    641  N   TYR A 184      64.601  20.590  -2.728  1.00 36.45           N  
ANISOU  641  N   TYR A 184     6178   4154   3519  -1032    432   -210       N  
ATOM    642  CA  TYR A 184      63.274  19.995  -2.833  1.00 35.56           C  
ANISOU  642  CA  TYR A 184     6135   3975   3400   -928    399   -215       C  
ATOM    643  CB  TYR A 184      63.217  18.804  -3.825  1.00 36.01           C  
ANISOU  643  CB  TYR A 184     6162   4048   3473   -859    460   -231       C  
ATOM    644  CG  TYR A 184      64.153  17.657  -3.506  1.00 36.68           C  
ANISOU  644  CG  TYR A 184     6091   4216   3630   -812    495   -238       C  
ATOM    645  CD2 TYR A 184      63.747  16.605  -2.686  1.00 36.46           C  
ANISOU  645  CD2 TYR A 184     6004   4193   3657   -712    454   -238       C  
ATOM    646  CE2 TYR A 184      64.606  15.547  -2.389  1.00 37.43           C  
ANISOU  646  CE2 TYR A 184     5988   4386   3847   -661    486   -239       C  
ATOM    647  CZ  TYR A 184      65.881  15.526  -2.929  1.00 44.51           C  
ANISOU  647  CZ  TYR A 184     6796   5356   4759   -706    561   -242       C  
ATOM    648  OH  TYR A 184      66.732  14.487  -2.652  1.00 45.75           O  
ANISOU  648  OH  TYR A 184     6813   5584   4986   -646    594   -239       O  
ATOM    649  CE1 TYR A 184      66.295  16.547  -3.768  1.00 40.64           C  
ANISOU  649  CE1 TYR A 184     6359   4867   4215   -811    605   -244       C  
ATOM    650  CD1 TYR A 184      65.428  17.599  -4.059  1.00 39.17           C  
ANISOU  650  CD1 TYR A 184     6320   4604   3959   -864    571   -242       C  
ATOM    651  C   TYR A 184      62.768  19.601  -1.458  1.00 39.75           C  
ANISOU  651  C   TYR A 184     6625   4504   3974   -862    321   -210       C  
ATOM    652  O   TYR A 184      63.561  19.291  -0.564  1.00 39.75           O  
ANISOU  652  O   TYR A 184     6509   4573   4022   -866    306   -205       O  
ATOM    653  N   LEU A 185      61.445  19.622  -1.294  1.00 35.99           N  
ANISOU  653  N   LEU A 185     6242   3956   3478   -802    272   -208       N  
ATOM    654  CA  LEU A 185      60.793  19.244  -0.052  1.00 35.27           C  
ANISOU  654  CA  LEU A 185     6127   3855   3420   -735    202   -204       C  
ATOM    655  CB  LEU A 185      59.693  20.272   0.296  1.00 34.57           C  
ANISOU  655  CB  LEU A 185     6166   3684   3285   -742    146   -197       C  
ATOM    656  CG  LEU A 185      58.783  20.025   1.518  1.00 37.64           C  
ANISOU  656  CG  LEU A 185     6554   4051   3695   -675     76   -193       C  
ATOM    657  CD1 LEU A 185      59.584  19.883   2.806  1.00 37.13           C  
ANISOU  657  CD1 LEU A 185     6392   4047   3668   -699     46   -189       C  
ATOM    658  CD2 LEU A 185      57.766  21.150   1.649  1.00 37.96           C  
ANISOU  658  CD2 LEU A 185     6727   4008   3686   -681     37   -187       C  
ATOM    659  C   LEU A 185      60.233  17.832  -0.225  1.00 38.64           C  
ANISOU  659  C   LEU A 185     6513   4283   3884   -627    209   -213       C  
ATOM    660  O   LEU A 185      59.425  17.609  -1.123  1.00 37.85           O  
ANISOU  660  O   LEU A 185     6487   4136   3757   -592    223   -221       O  
ATOM    661  N   GLU A 186      60.710  16.876   0.600  1.00 35.14           N  
ANISOU  661  N   GLU A 186     5953   3896   3504   -579    200   -210       N  
ATOM    662  CA  GLU A 186      60.287  15.475   0.581  1.00 34.72           C  
ANISOU  662  CA  GLU A 186     5856   3842   3493   -478    208   -217       C  
ATOM    663  CB  GLU A 186      61.477  14.542   0.305  1.00 36.70           C  
ANISOU  663  CB  GLU A 186     5984   4164   3795   -459    269   -221       C  
ATOM    664  CG  GLU A 186      61.065  13.124  -0.062  1.00 45.12           C  
ANISOU  664  CG  GLU A 186     7027   5217   4899   -362    297   -233       C  
ATOM    665  CD  GLU A 186      62.126  12.233  -0.680  1.00 61.83           C  
ANISOU  665  CD  GLU A 186     9054   7385   7055   -339    378   -243       C  
ATOM    666  OE1 GLU A 186      63.334  12.515  -0.508  1.00 53.16           O  
ANISOU  666  OE1 GLU A 186     7862   6358   5979   -379    402   -232       O  
ATOM    667  OE2 GLU A 186      61.745  11.227  -1.320  1.00 56.22           O  
ANISOU  667  OE2 GLU A 186     8364   6645   6353   -279    420   -263       O  
ATOM    668  C   GLU A 186      59.618  15.153   1.916  1.00 38.61           C  
ANISOU  668  C   GLU A 186     6336   4323   4013   -422    137   -205       C  
ATOM    669  O   GLU A 186      60.224  15.338   2.969  1.00 38.36           O  
ANISOU  669  O   GLU A 186     6237   4334   4003   -441    103   -191       O  
ATOM    670  N   VAL A 187      58.346  14.727   1.866  1.00 34.14           N  
ANISOU  670  N   VAL A 187     5835   3699   3438   -360    112   -211       N  
ATOM    671  CA  VAL A 187      57.538  14.463   3.051  1.00 32.74           C  
ANISOU  671  CA  VAL A 187     5660   3502   3278   -308     49   -200       C  
ATOM    672  CB  VAL A 187      56.483  15.599   3.265  1.00 35.75           C  
ANISOU  672  CB  VAL A 187     6152   3823   3607   -332      1   -198       C  
ATOM    673  CG1 VAL A 187      55.509  15.287   4.408  1.00 34.45           C  
ANISOU  673  CG1 VAL A 187     5995   3636   3458   -273    -56   -189       C  
ATOM    674  CG2 VAL A 187      57.152  16.960   3.488  1.00 35.72           C  
ANISOU  674  CG2 VAL A 187     6175   3828   3570   -423     -7   -192       C  
ATOM    675  C   VAL A 187      56.882  13.083   2.988  1.00 36.78           C  
ANISOU  675  C   VAL A 187     6152   3997   3825   -218     56   -207       C  
ATOM    676  O   VAL A 187      56.388  12.668   1.937  1.00 36.32           O  
ANISOU  676  O   VAL A 187     6139   3908   3751   -200     88   -224       O  
ATOM    677  N   GLN A 188      56.887  12.384   4.129  1.00 32.96           N  
ANISOU  677  N   GLN A 188     5605   3533   3385   -169     24   -193       N  
ATOM    678  CA  GLN A 188      56.199  11.119   4.337  1.00 32.64           C  
ANISOU  678  CA  GLN A 188     5551   3472   3379    -87     23   -194       C  
ATOM    679  CB  GLN A 188      57.164   9.986   4.707  1.00 34.33           C  
ANISOU  679  CB  GLN A 188     5657   3731   3654    -41     50   -183       C  
ATOM    680  CG  GLN A 188      57.937   9.459   3.505  1.00 49.86           C  
ANISOU  680  CG  GLN A 188     7594   5715   5636    -39    127   -201       C  
ATOM    681  CD  GLN A 188      58.791   8.267   3.846  1.00 68.73           C  
ANISOU  681  CD  GLN A 188     9881   8144   8090     23    157   -189       C  
ATOM    682  OE1 GLN A 188      58.290   7.180   4.138  1.00 62.95           O  
ANISOU  682  OE1 GLN A 188     9144   7383   7391     93    157   -186       O  
ATOM    683  NE2 GLN A 188      60.103   8.432   3.771  1.00 62.58           N  
ANISOU  683  NE2 GLN A 188     9017   7430   7330     -2    188   -180       N  
ATOM    684  C   GLN A 188      55.196  11.396   5.451  1.00 35.69           C  
ANISOU  684  C   GLN A 188     5974   3831   3757    -67    -43   -182       C  
ATOM    685  O   GLN A 188      55.544  12.035   6.451  1.00 33.80           O  
ANISOU  685  O   GLN A 188     5714   3615   3512    -94    -82   -166       O  
ATOM    686  N   TYR A 189      53.931  11.005   5.235  1.00 32.48           N  
ANISOU  686  N   TYR A 189     5626   3376   3341    -27    -54   -191       N  
ATOM    687  CA  TYR A 189      52.866  11.267   6.199  1.00 31.68           C  
ANISOU  687  CA  TYR A 189     5562   3247   3228     -6   -108   -180       C  
ATOM    688  CB  TYR A 189      52.264  12.681   5.979  1.00 32.52           C  
ANISOU  688  CB  TYR A 189     5755   3322   3279    -49   -133   -184       C  
ATOM    689  CG  TYR A 189      51.334  12.819   4.787  1.00 33.56           C  
ANISOU  689  CG  TYR A 189     5960   3414   3378    -45   -120   -198       C  
ATOM    690  CD1 TYR A 189      51.836  12.919   3.491  1.00 35.70           C  
ANISOU  690  CD1 TYR A 189     6247   3687   3629    -78    -76   -211       C  
ATOM    691  CE1 TYR A 189      50.986  13.074   2.394  1.00 35.65           C  
ANISOU  691  CE1 TYR A 189     6311   3650   3586    -78    -70   -222       C  
ATOM    692  CZ  TYR A 189      49.617  13.154   2.591  1.00 40.62           C  
ANISOU  692  CZ  TYR A 189     6986   4248   4200    -43   -110   -219       C  
ATOM    693  OH  TYR A 189      48.774  13.298   1.516  1.00 40.15           O  
ANISOU  693  OH  TYR A 189     6989   4166   4101    -42   -111   -226       O  
ATOM    694  CE2 TYR A 189      49.095  13.064   3.873  1.00 33.95           C  
ANISOU  694  CE2 TYR A 189     6121   3400   3378     -9   -149   -207       C  
ATOM    695  CD2 TYR A 189      49.955  12.919   4.962  1.00 33.50           C  
ANISOU  695  CD2 TYR A 189     6003   3370   3354    -12   -153   -197       C  
ATOM    696  C   TYR A 189      51.785  10.192   6.212  1.00 35.16           C  
ANISOU  696  C   TYR A 189     6014   3656   3688     56   -111   -185       C  
ATOM    697  O   TYR A 189      51.715   9.358   5.312  1.00 34.72           O  
ANISOU  697  O   TYR A 189     5958   3590   3645     75    -72   -201       O  
ATOM    698  N   GLU A 190      50.928  10.240   7.226  1.00 31.51           N  
ANISOU  698  N   GLU A 190     5567   3181   3226     81   -154   -173       N  
ATOM    699  CA  GLU A 190      49.813   9.318   7.395  1.00 30.90           C  
ANISOU  699  CA  GLU A 190     5499   3076   3165    131   -161   -175       C  
ATOM    700  CB  GLU A 190      50.074   8.410   8.600  1.00 32.45           C  
ANISOU  700  CB  GLU A 190     5637   3290   3404    171   -172   -153       C  
ATOM    701  CG  GLU A 190      50.788   7.122   8.262  1.00 44.92           C  
ANISOU  701  CG  GLU A 190     7163   4876   5029    204   -130   -154       C  
ATOM    702  CD  GLU A 190      51.139   6.259   9.458  1.00 67.84           C  
ANISOU  702  CD  GLU A 190    10009   7795   7972    248   -142   -125       C  
ATOM    703  OE1 GLU A 190      50.674   6.563  10.582  1.00 54.38           O  
ANISOU  703  OE1 GLU A 190     8312   6094   6258    254   -185   -107       O  
ATOM    704  OE2 GLU A 190      51.875   5.264   9.263  1.00 66.45           O  
ANISOU  704  OE2 GLU A 190     9784   7626   7836    281   -106   -120       O  
ATOM    705  C   GLU A 190      48.530  10.079   7.648  1.00 32.97           C  
ANISOU  705  C   GLU A 190     5824   3310   3392    132   -199   -174       C  
ATOM    706  O   GLU A 190      48.565  11.222   8.101  1.00 31.43           O  
ANISOU  706  O   GLU A 190     5658   3116   3169    107   -224   -167       O  
ATOM    707  N   CYS A 191      47.395   9.423   7.400  1.00 30.61           N  
ANISOU  707  N   CYS A 191     5545   2988   3098    163   -200   -182       N  
ATOM    708  CA  CYS A 191      46.078   9.968   7.695  1.00 30.93           C  
ANISOU  708  CA  CYS A 191     5630   3009   3114    176   -234   -179       C  
ATOM    709  CB  CYS A 191      45.186   9.949   6.462  1.00 31.57           C  
ANISOU  709  CB  CYS A 191     5753   3072   3170    173   -229   -195       C  
ATOM    710  SG  CYS A 191      45.695  11.141   5.199  1.00 35.90           S  
ANISOU  710  SG  CYS A 191     6355   3615   3670    127   -218   -203       S  
ATOM    711  C   CYS A 191      45.516   9.153   8.845  1.00 34.49           C  
ANISOU  711  C   CYS A 191     6051   3461   3595    214   -248   -166       C  
ATOM    712  O   CYS A 191      45.363   7.935   8.739  1.00 33.58           O  
ANISOU  712  O   CYS A 191     5910   3339   3509    236   -229   -170       O  
ATOM    713  N   VAL A 192      45.356   9.820   9.991  1.00 31.12           N  
ANISOU  713  N   VAL A 192     5628   3039   3157    219   -276   -151       N  
ATOM    714  CA  VAL A 192      44.943   9.198  11.247  1.00 30.69           C  
ANISOU  714  CA  VAL A 192     5550   2989   3123    250   -290   -135       C  
ATOM    715  CB  VAL A 192      46.060   9.315  12.331  1.00 34.85           C  
ANISOU  715  CB  VAL A 192     6042   3543   3658    242   -301   -117       C  
ATOM    716  CG1 VAL A 192      47.302   8.521  11.939  1.00 34.92           C  
ANISOU  716  CG1 VAL A 192     5997   3571   3700    241   -275   -113       C  
ATOM    717  CG2 VAL A 192      46.415  10.769  12.650  1.00 34.82           C  
ANISOU  717  CG2 VAL A 192     6070   3544   3614    205   -322   -118       C  
ATOM    718  C   VAL A 192      43.603   9.737  11.740  1.00 33.87           C  
ANISOU  718  C   VAL A 192     5988   3377   3503    268   -312   -133       C  
ATOM    719  O   VAL A 192      43.279  10.872  11.409  1.00 33.26           O  
ANISOU  719  O   VAL A 192     5955   3289   3392    255   -324   -139       O  
ATOM    720  N   PRO A 193      42.808   8.989  12.548  1.00 31.23           N  
ANISOU  720  N   PRO A 193     5638   3043   3186    297   -316   -123       N  
ATOM    721  CA  PRO A 193      41.547   9.567  13.056  1.00 31.20           C  
ANISOU  721  CA  PRO A 193     5663   3033   3161    316   -332   -121       C  
ATOM    722  CB  PRO A 193      40.972   8.442  13.927  1.00 32.73           C  
ANISOU  722  CB  PRO A 193     5824   3230   3380    341   -326   -108       C  
ATOM    723  CG  PRO A 193      41.596   7.184  13.368  1.00 36.53           C  
ANISOU  723  CG  PRO A 193     6273   3709   3897    338   -305   -110       C  
ATOM    724  CD  PRO A 193      42.991   7.609  13.043  1.00 32.06           C  
ANISOU  724  CD  PRO A 193     5701   3152   3329    317   -302   -111       C  
ATOM    725  C   PRO A 193      41.814  10.824  13.881  1.00 35.75           C  
ANISOU  725  C   PRO A 193     6271   3608   3705    309   -350   -117       C  
ATOM    726  O   PRO A 193      42.847  10.897  14.552  1.00 34.74           O  
ANISOU  726  O   PRO A 193     6130   3494   3576    291   -355   -109       O  
ATOM    727  N   TYR A 194      40.915  11.826  13.802  1.00 33.77           N  
ANISOU  727  N   TYR A 194     6064   3342   3425    321   -359   -121       N  
ATOM    728  CA  TYR A 194      41.048  13.088  14.549  1.00 34.28           C  
ANISOU  728  CA  TYR A 194     6175   3394   3455    315   -370   -122       C  
ATOM    729  CB  TYR A 194      39.790  13.974  14.429  1.00 35.75           C  
ANISOU  729  CB  TYR A 194     6404   3559   3618    348   -373   -124       C  
ATOM    730  CG  TYR A 194      38.490  13.270  14.759  1.00 37.98           C  
ANISOU  730  CG  TYR A 194     6656   3854   3919    390   -369   -118       C  
ATOM    731  CD1 TYR A 194      38.018  13.209  16.069  1.00 39.95           C  
ANISOU  731  CD1 TYR A 194     6904   4111   4165    411   -365   -112       C  
ATOM    732  CE1 TYR A 194      36.828  12.550  16.379  1.00 41.71           C  
ANISOU  732  CE1 TYR A 194     7095   4349   4405    444   -356   -106       C  
ATOM    733  CZ  TYR A 194      36.073  11.982  15.364  1.00 47.93           C  
ANISOU  733  CZ  TYR A 194     7853   5147   5213    453   -356   -107       C  
ATOM    734  OH  TYR A 194      34.893  11.335  15.644  1.00 48.96           O  
ANISOU  734  OH  TYR A 194     7946   5297   5359    476   -348   -101       O  
ATOM    735  CE2 TYR A 194      36.518  12.042  14.055  1.00 40.00           C  
ANISOU  735  CE2 TYR A 194     6854   4136   4209    431   -364   -114       C  
ATOM    736  CD2 TYR A 194      37.714  12.693  13.759  1.00 38.89           C  
ANISOU  736  CD2 TYR A 194     6747   3978   4051    402   -368   -119       C  
ATOM    737  C   TYR A 194      41.404  12.843  16.013  1.00 38.59           C  
ANISOU  737  C   TYR A 194     6706   3956   3999    315   -376   -112       C  
ATOM    738  O   TYR A 194      40.908  11.889  16.622  1.00 37.96           O  
ANISOU  738  O   TYR A 194     6594   3889   3940    339   -371   -101       O  
ATOM    739  N   LYS A 195      42.308  13.669  16.554  1.00 34.77           N  
ANISOU  739  N   LYS A 195     6249   3472   3490    281   -387   -115       N  
ATOM    740  CA  LYS A 195      42.769  13.543  17.933  1.00 34.41           C  
ANISOU  740  CA  LYS A 195     6195   3448   3433    272   -399   -105       C  
ATOM    741  CB  LYS A 195      44.039  14.398  18.180  1.00 36.95           C  
ANISOU  741  CB  LYS A 195     6536   3777   3727    216   -415   -112       C  
ATOM    742  CG  LYS A 195      45.225  14.051  17.258  1.00 44.38           C  
ANISOU  742  CG  LYS A 195     7432   4738   4691    183   -413   -110       C  
ATOM    743  CD  LYS A 195      45.781  12.642  17.504  1.00 48.48           C  
ANISOU  743  CD  LYS A 195     7875   5294   5250    199   -413    -89       C  
ATOM    744  CE  LYS A 195      46.640  12.137  16.376  1.00 46.12           C  
ANISOU  744  CE  LYS A 195     7532   5008   4983    186   -397    -90       C  
ATOM    745  NZ  LYS A 195      46.858  10.667  16.475  1.00 42.62           N  
ANISOU  745  NZ  LYS A 195     7024   4586   4584    218   -388    -70       N  
ATOM    746  C   LYS A 195      41.656  13.879  18.922  1.00 37.51           C  
ANISOU  746  C   LYS A 195     6623   3828   3803    304   -397   -106       C  
ATOM    747  O   LYS A 195      40.728  14.618  18.576  1.00 36.58           O  
ANISOU  747  O   LYS A 195     6546   3682   3671    327   -387   -117       O  
ATOM    748  N   VAL A 196      41.719  13.283  20.127  1.00 33.37           N  
ANISOU  748  N   VAL A 196     6078   3325   3274    310   -402    -93       N  
ATOM    749  CA  VAL A 196      40.725  13.494  21.189  1.00 32.85           C  
ANISOU  749  CA  VAL A 196     6042   3255   3185    338   -393    -93       C  
ATOM    750  CB  VAL A 196      39.859  12.218  21.464  1.00 35.39           C  
ANISOU  750  CB  VAL A 196     6317   3591   3538    375   -378    -75       C  
ATOM    751  CG1 VAL A 196      38.864  12.440  22.603  1.00 34.83           C  
ANISOU  751  CG1 VAL A 196     6274   3520   3441    402   -362    -74       C  
ATOM    752  CG2 VAL A 196      39.124  11.757  20.210  1.00 34.57           C  
ANISOU  752  CG2 VAL A 196     6186   3478   3471    396   -365    -78       C  
ATOM    753  C   VAL A 196      41.428  13.984  22.454  1.00 37.65           C  
ANISOU  753  C   VAL A 196     6680   3875   3749    308   -410    -93       C  
ATOM    754  O   VAL A 196      42.451  13.413  22.839  1.00 38.09           O  
ANISOU  754  O   VAL A 196     6700   3963   3810    281   -430    -78       O  
ATOM    755  N   GLU A 197      40.878  15.041  23.096  1.00 34.47           N  
ANISOU  755  N   GLU A 197     6344   3449   3304    313   -401   -111       N  
ATOM    756  CA  GLU A 197      41.361  15.579  24.368  1.00 35.01           C  
ANISOU  756  CA  GLU A 197     6455   3527   3321    282   -414   -117       C  
ATOM    757  CB  GLU A 197      40.409  16.660  24.896  1.00 37.06           C  
ANISOU  757  CB  GLU A 197     6794   3749   3540    305   -390   -141       C  
ATOM    758  CG  GLU A 197      40.767  18.075  24.489  1.00 52.62           C  
ANISOU  758  CG  GLU A 197     8838   5675   5480    275   -391   -168       C  
ATOM    759  CD  GLU A 197      40.050  19.130  25.310  1.00 79.18           C  
ANISOU  759  CD  GLU A 197    12291   9000   8795    291   -366   -193       C  
ATOM    760  OE1 GLU A 197      38.810  19.247  25.179  1.00 77.74           O  
ANISOU  760  OE1 GLU A 197    12119   8795   8624    355   -334   -195       O  
ATOM    761  OE2 GLU A 197      40.726  19.827  26.101  1.00 76.22           O  
ANISOU  761  OE2 GLU A 197    11975   8616   8369    240   -378   -212       O  
ATOM    762  C   GLU A 197      41.402  14.416  25.365  1.00 37.12           C  
ANISOU  762  C   GLU A 197     6678   3834   3593    292   -421    -90       C  
ATOM    763  O   GLU A 197      40.431  13.662  25.470  1.00 35.15           O  
ANISOU  763  O   GLU A 197     6403   3587   3366    336   -399    -77       O  
ATOM    764  N   GLN A 198      42.532  14.256  26.053  1.00 34.38           N  
ANISOU  764  N   GLN A 198     6318   3522   3224    250   -454    -78       N  
ATOM    765  CA  GLN A 198      42.777  13.144  26.971  1.00 35.13           C  
ANISOU  765  CA  GLN A 198     6371   3657   3319    257   -468    -45       C  
ATOM    766  CB  GLN A 198      44.247  13.111  27.393  1.00 37.16           C  
ANISOU  766  CB  GLN A 198     6604   3957   3556    207   -513    -31       C  
ATOM    767  CG  GLN A 198      45.152  12.700  26.222  1.00 47.59           C  
ANISOU  767  CG  GLN A 198     7862   5290   4928    196   -523    -23       C  
ATOM    768  CD  GLN A 198      46.420  12.010  26.643  1.00 61.70           C  
ANISOU  768  CD  GLN A 198     9586   7133   6722    177   -561     10       C  
ATOM    769  OE1 GLN A 198      47.516  12.319  26.162  1.00 58.50           O  
ANISOU  769  OE1 GLN A 198     9151   6753   6322    136   -582      7       O  
ATOM    770  NE2 GLN A 198      46.300  11.031  27.515  1.00 48.98           N  
ANISOU  770  NE2 GLN A 198     7951   5545   5113    208   -567     45       N  
ATOM    771  C   GLN A 198      41.839  13.078  28.199  1.00 38.60           C  
ANISOU  771  C   GLN A 198     6850   4097   3720    280   -449    -42       C  
ATOM    772  O   GLN A 198      41.623  11.978  28.716  1.00 37.07           O  
ANISOU  772  O   GLN A 198     6622   3925   3539    302   -447    -10       O  
ATOM    773  N   LYS A 199      41.241  14.216  28.617  1.00 35.40           N  
ANISOU  773  N   LYS A 199     6519   3663   3270    279   -430    -74       N  
ATOM    774  CA  LYS A 199      40.299  14.266  29.750  1.00 35.08           C  
ANISOU  774  CA  LYS A 199     6521   3619   3188    302   -403    -77       C  
ATOM    775  CB  LYS A 199      39.834  15.708  30.040  1.00 37.40           C  
ANISOU  775  CB  LYS A 199     6905   3874   3432    297   -381   -119       C  
ATOM    776  CG  LYS A 199      39.030  16.370  28.919  1.00 48.75           C  
ANISOU  776  CG  LYS A 199     8356   5265   4902    334   -352   -140       C  
ATOM    777  CD  LYS A 199      38.330  17.644  29.382  1.00 57.05           C  
ANISOU  777  CD  LYS A 199     9499   6273   5906    350   -318   -176       C  
ATOM    778  CE  LYS A 199      37.582  18.297  28.241  1.00 66.07           C  
ANISOU  778  CE  LYS A 199    10651   7371   7082    395   -293   -189       C  
ATOM    779  NZ  LYS A 199      36.955  19.585  28.645  1.00 75.32           N  
ANISOU  779  NZ  LYS A 199    11915   8492   8210    421   -256   -221       N  
ATOM    780  C   LYS A 199      39.090  13.320  29.581  1.00 38.47           C  
ANISOU  780  C   LYS A 199     6910   4047   3659    358   -365    -59       C  
ATOM    781  O   LYS A 199      38.626  12.770  30.572  1.00 39.41           O  
ANISOU  781  O   LYS A 199     7036   4183   3755    371   -348    -43       O  
ATOM    782  N   VAL A 200      38.624  13.100  28.326  1.00 32.87           N  
ANISOU  782  N   VAL A 200     6161   3321   3008    384   -353    -60       N  
ATOM    783  CA  VAL A 200      37.493  12.234  27.945  1.00 32.44           C  
ANISOU  783  CA  VAL A 200     6062   3266   2998    427   -321    -46       C  
ATOM    784  CB  VAL A 200      37.291  12.288  26.392  1.00 36.50           C  
ANISOU  784  CB  VAL A 200     6545   3761   3562    441   -320    -57       C  
ATOM    785  CG1 VAL A 200      36.164  11.371  25.915  1.00 36.05           C  
ANISOU  785  CG1 VAL A 200     6439   3708   3549    475   -292    -45       C  
ATOM    786  CG2 VAL A 200      37.047  13.720  25.915  1.00 36.59           C  
ANISOU  786  CG2 VAL A 200     6611   3740   3552    447   -315    -88       C  
ATOM    787  C   VAL A 200      37.668  10.771  28.473  1.00 35.08           C  
ANISOU  787  C   VAL A 200     6349   3629   3352    426   -325     -8       C  
ATOM    788  O   VAL A 200      36.680  10.072  28.720  1.00 32.65           O  
ANISOU  788  O   VAL A 200     6022   3325   3059    451   -293      5       O  
ATOM    789  N   PHE A 201      38.930  10.340  28.656  1.00 32.18           N  
ANISOU  789  N   PHE A 201     5964   3281   2983    397   -362     12       N  
ATOM    790  CA  PHE A 201      39.293   8.995  29.097  1.00 32.43           C  
ANISOU  790  CA  PHE A 201     5956   3333   3033    401   -370     54       C  
ATOM    791  CB  PHE A 201      40.382   8.421  28.166  1.00 33.98           C  
ANISOU  791  CB  PHE A 201     6102   3534   3277    392   -396     68       C  
ATOM    792  CG  PHE A 201      40.123   8.639  26.692  1.00 34.83           C  
ANISOU  792  CG  PHE A 201     6190   3616   3429    399   -384     42       C  
ATOM    793  CD1 PHE A 201      39.240   7.821  25.996  1.00 37.44           C  
ANISOU  793  CD1 PHE A 201     6492   3929   3805    422   -355     45       C  
ATOM    794  CE1 PHE A 201      38.994   8.028  24.638  1.00 37.64           C  
ANISOU  794  CE1 PHE A 201     6502   3936   3863    425   -348     22       C  
ATOM    795  CZ  PHE A 201      39.639   9.043  23.969  1.00 36.90           C  
ANISOU  795  CZ  PHE A 201     6425   3836   3758    406   -365     -1       C  
ATOM    796  CE2 PHE A 201      40.527   9.856  24.643  1.00 38.77           C  
ANISOU  796  CE2 PHE A 201     6691   4086   3954    380   -390     -4       C  
ATOM    797  CD2 PHE A 201      40.767   9.655  26.000  1.00 35.94           C  
ANISOU  797  CD2 PHE A 201     6344   3750   3560    375   -401     16       C  
ATOM    798  C   PHE A 201      39.748   8.937  30.566  1.00 37.58           C  
ANISOU  798  C   PHE A 201     6637   4014   3626    384   -388     76       C  
ATOM    799  O   PHE A 201      40.074   7.855  31.057  1.00 37.47           O  
ANISOU  799  O   PHE A 201     6599   4017   3621    391   -397    117       O  
ATOM    800  N   LEU A 202      39.751  10.084  31.271  1.00 34.57           N  
ANISOU  800  N   LEU A 202     6316   3637   3183    363   -394     50       N  
ATOM    801  CA  LEU A 202      40.204  10.134  32.664  1.00 35.08           C  
ANISOU  801  CA  LEU A 202     6417   3732   3180    340   -415     66       C  
ATOM    802  CB  LEU A 202      41.260  11.235  32.862  1.00 35.66           C  
ANISOU  802  CB  LEU A 202     6526   3818   3205    290   -457     42       C  
ATOM    803  CG  LEU A 202      42.556  11.092  32.035  1.00 40.39           C  
ANISOU  803  CG  LEU A 202     7071   4436   3841    266   -502     52       C  
ATOM    804  CD1 LEU A 202      43.373  12.379  32.093  1.00 41.01           C  
ANISOU  804  CD1 LEU A 202     7191   4519   3873    210   -532     18       C  
ATOM    805  CD2 LEU A 202      43.405   9.897  32.519  1.00 41.52           C  
ANISOU  805  CD2 LEU A 202     7161   4623   3992    268   -538    107       C  
ATOM    806  C   LEU A 202      39.053  10.272  33.649  1.00 39.08           C  
ANISOU  806  C   LEU A 202     6973   4233   3642    356   -372     59       C  
ATOM    807  O   LEU A 202      38.196  11.134  33.470  1.00 38.43           O  
ANISOU  807  O   LEU A 202     6927   4124   3551    371   -336     22       O  
ATOM    808  N   CYS A 203      39.016   9.398  34.670  1.00 36.84           N  
ANISOU  808  N   CYS A 203     6690   3975   3333    358   -372     98       N  
ATOM    809  CA  CYS A 203      37.951   9.392  35.675  1.00 37.32           C  
ANISOU  809  CA  CYS A 203     6794   4036   3348    372   -326     97       C  
ATOM    810  CB  CYS A 203      38.000   8.145  36.553  1.00 37.48           C  
ANISOU  810  CB  CYS A 203     6802   4082   3356    374   -328    153       C  
ATOM    811  SG  CYS A 203      36.582   7.984  37.671  1.00 41.53           S  
ANISOU  811  SG  CYS A 203     7361   4597   3821    389   -260    156       S  
ATOM    812  C   CYS A 203      37.914  10.668  36.515  1.00 42.48           C  
ANISOU  812  C   CYS A 203     7529   4690   3920    348   -321     58       C  
ATOM    813  O   CYS A 203      38.925  11.008  37.132  1.00 41.78           O  
ANISOU  813  O   CYS A 203     7469   4626   3777    308   -368     61       O  
ATOM    814  N   PRO A 204      36.759  11.383  36.547  1.00 40.91           N  
ANISOU  814  N   PRO A 204     7367   4466   3710    374   -265     22       N  
ATOM    815  CA  PRO A 204      36.676  12.617  37.360  1.00 41.36           C  
ANISOU  815  CA  PRO A 204     7513   4515   3688    356   -251    -20       C  
ATOM    816  CB  PRO A 204      35.388  13.281  36.869  1.00 42.95           C  
ANISOU  816  CB  PRO A 204     7727   4679   3914    403   -187    -56       C  
ATOM    817  CG  PRO A 204      34.555  12.161  36.353  1.00 46.98           C  
ANISOU  817  CG  PRO A 204     8160   5198   4494    441   -158    -25       C  
ATOM    818  CD  PRO A 204      35.487  11.111  35.837  1.00 42.00           C  
ANISOU  818  CD  PRO A 204     7467   4584   3908    421   -210     16       C  
ATOM    819  C   PRO A 204      36.636  12.360  38.866  1.00 46.84           C  
ANISOU  819  C   PRO A 204     8257   5239   4300    337   -243     -3       C  
ATOM    820  O   PRO A 204      36.969  13.247  39.646  1.00 47.69           O  
ANISOU  820  O   PRO A 204     8443   5349   4330    304   -250    -32       O  
ATOM    821  N   GLY A 205      36.222  11.157  39.253  1.00 43.42           N  
ANISOU  821  N   GLY A 205     7786   4828   3883    354   -226     43       N  
ATOM    822  CA  GLY A 205      36.134  10.728  40.642  1.00 43.19           C  
ANISOU  822  CA  GLY A 205     7801   4830   3780    338   -216     69       C  
ATOM    823  C   GLY A 205      34.947   9.834  40.922  1.00 46.12           C  
ANISOU  823  C   GLY A 205     8150   5203   4172    372   -150     95       C  
ATOM    824  O   GLY A 205      34.380   9.240  40.006  1.00 43.82           O  
ANISOU  824  O   GLY A 205     7793   4896   3961    402   -127    103       O  
ATOM    825  N   LEU A 206      34.572   9.726  42.206  1.00 44.61           N  
ANISOU  825  N   LEU A 206     8014   5033   3902    360   -121    106       N  
ATOM    826  CA  LEU A 206      33.422   8.935  42.630  1.00 44.94           C  
ANISOU  826  CA  LEU A 206     8045   5081   3951    383    -52    130       C  
ATOM    827  CB  LEU A 206      33.726   8.179  43.934  1.00 46.33           C  
ANISOU  827  CB  LEU A 206     8265   5291   4049    355    -61    177       C  
ATOM    828  CG  LEU A 206      32.639   7.223  44.446  1.00 52.54           C  
ANISOU  828  CG  LEU A 206     9041   6085   4837    368      8    213       C  
ATOM    829  CD1 LEU A 206      32.741   5.848  43.781  1.00 52.99           C  
ANISOU  829  CD1 LEU A 206     9025   6135   4975    375    -10    269       C  
ATOM    830  CD2 LEU A 206      32.706   7.093  45.955  1.00 56.25           C  
ANISOU  830  CD2 LEU A 206     9590   6585   5196    340     20    235       C  
ATOM    831  C   LEU A 206      32.224   9.871  42.789  1.00 46.56           C  
ANISOU  831  C   LEU A 206     8282   5271   4139    411     26     77       C  
ATOM    832  O   LEU A 206      32.347  10.951  43.371  1.00 46.77           O  
ANISOU  832  O   LEU A 206     8384   5291   4096    402     34     34       O  
ATOM    833  N   LEU A 207      31.076   9.448  42.256  1.00 41.18           N  
ANISOU  833  N   LEU A 207     7541   4583   3521    447     85     81       N  
ATOM    834  CA  LEU A 207      29.828  10.198  42.260  1.00 40.51           C  
ANISOU  834  CA  LEU A 207     7464   4491   3438    486    163     39       C  
ATOM    835  CB  LEU A 207      28.822   9.541  41.290  1.00 39.75           C  
ANISOU  835  CB  LEU A 207     7272   4396   3437    518    199     51       C  
ATOM    836  CG  LEU A 207      27.516  10.288  41.004  1.00 43.75           C  
ANISOU  836  CG  LEU A 207     7757   4900   3966    569    272     13       C  
ATOM    837  CD1 LEU A 207      27.777  11.655  40.399  1.00 43.43           C  
ANISOU  837  CD1 LEU A 207     7748   4825   3929    597    254    -37       C  
ATOM    838  CD2 LEU A 207      26.620   9.475  40.085  1.00 44.05           C  
ANISOU  838  CD2 LEU A 207     7692   4951   4093    587    295     33       C  
ATOM    839  C   LEU A 207      29.219  10.386  43.658  1.00 44.57           C  
ANISOU  839  C   LEU A 207     8047   5024   3862    482    228     31       C  
ATOM    840  O   LEU A 207      28.847   9.408  44.316  1.00 45.07           O  
ANISOU  840  O   LEU A 207     8103   5113   3908    467    255     73       O  
ATOM    841  N   LYS A 208      29.109  11.656  44.089  1.00 39.75           N  
ANISOU  841  N   LYS A 208     7512   4398   3195    495    256    -22       N  
ATOM    842  CA  LYS A 208      28.505  12.057  45.365  1.00 40.17           C  
ANISOU  842  CA  LYS A 208     7643   4463   3158    497    327    -43       C  
ATOM    843  CB  LYS A 208      29.132  13.362  45.891  1.00 42.61           C  
ANISOU  843  CB  LYS A 208     8060   4746   3382    479    312    -96       C  
ATOM    844  CG  LYS A 208      30.540  13.213  46.451  1.00 50.50           C  
ANISOU  844  CG  LYS A 208     9112   5762   4316    412    224    -77       C  
ATOM    845  CD  LYS A 208      31.298  14.540  46.388  1.00 57.86           C  
ANISOU  845  CD  LYS A 208    10124   6660   5199    389    188   -134       C  
ATOM    846  CE  LYS A 208      31.338  15.292  47.692  1.00 64.96           C  
ANISOU  846  CE  LYS A 208    11147   7558   5976    363    227   -175       C  
ATOM    847  NZ  LYS A 208      32.047  16.591  47.548  1.00 71.67           N  
ANISOU  847  NZ  LYS A 208    12079   8369   6785    334    194   -233       N  
ATOM    848  C   LYS A 208      26.994  12.253  45.184  1.00 42.93           C  
ANISOU  848  C   LYS A 208     7950   4815   3547    555    425    -63       C  
ATOM    849  O   LYS A 208      26.229  11.957  46.104  1.00 42.41           O  
ANISOU  849  O   LYS A 208     7901   4775   3438    558    496    -54       O  
ATOM    850  N   GLY A 209      26.591  12.748  44.004  1.00 37.99           N  
ANISOU  850  N   GLY A 209     7268   4165   3002    602    427    -86       N  
ATOM    851  CA  GLY A 209      25.190  12.998  43.680  1.00 37.32           C  
ANISOU  851  CA  GLY A 209     7128   4088   2964    665    510   -103       C  
ATOM    852  C   GLY A 209      24.908  13.590  42.314  1.00 37.87           C  
ANISOU  852  C   GLY A 209     7138   4133   3119    714    493   -122       C  
ATOM    853  O   GLY A 209      25.800  14.142  41.663  1.00 36.18           O  
ANISOU  853  O   GLY A 209     6948   3883   2916    705    428   -138       O  
ATOM    854  N   VAL A 210      23.636  13.479  41.883  1.00 33.14           N  
ANISOU  854  N   VAL A 210     6457   3557   2579    766    554   -120       N  
ATOM    855  CA  VAL A 210      23.134  13.991  40.604  1.00 31.96           C  
ANISOU  855  CA  VAL A 210     6239   3395   2510    822    547   -133       C  
ATOM    856  CB  VAL A 210      22.382  12.912  39.784  1.00 34.51           C  
ANISOU  856  CB  VAL A 210     6433   3762   2920    822    547    -96       C  
ATOM    857  CG1 VAL A 210      21.997  13.447  38.411  1.00 33.76           C  
ANISOU  857  CG1 VAL A 210     6271   3656   2900    874    526   -107       C  
ATOM    858  CG2 VAL A 210      23.206  11.629  39.649  1.00 33.22           C  
ANISOU  858  CG2 VAL A 210     6246   3606   2771    750    484    -53       C  
ATOM    859  C   VAL A 210      22.243  15.208  40.906  1.00 37.50           C  
ANISOU  859  C   VAL A 210     6976   4082   3190    897    627   -176       C  
ATOM    860  O   VAL A 210      21.354  15.126  41.758  1.00 37.31           O  
ANISOU  860  O   VAL A 210     6949   4090   3138    919    710   -179       O  
ATOM    861  N   TYR A 211      22.501  16.339  40.229  1.00 34.64           N  
ANISOU  861  N   TYR A 211     6652   3669   2839    938    606   -208       N  
ATOM    862  CA  TYR A 211      21.776  17.579  40.503  1.00 35.25           C  
ANISOU  862  CA  TYR A 211     6781   3719   2895   1017    680   -250       C  
ATOM    863  CB  TYR A 211      22.681  18.545  41.298  1.00 36.42           C  
ANISOU  863  CB  TYR A 211     7079   3808   2950    992    677   -293       C  
ATOM    864  CG  TYR A 211      23.250  17.917  42.552  1.00 37.39           C  
ANISOU  864  CG  TYR A 211     7262   3954   2991    916    675   -285       C  
ATOM    865  CD1 TYR A 211      22.490  17.819  43.711  1.00 40.04           C  
ANISOU  865  CD1 TYR A 211     7624   4318   3271    929    763   -294       C  
ATOM    866  CE1 TYR A 211      22.987  17.196  44.852  1.00 41.01           C  
ANISOU  866  CE1 TYR A 211     7803   4465   3313    859    759   -281       C  
ATOM    867  CZ  TYR A 211      24.267  16.665  44.846  1.00 44.72           C  
ANISOU  867  CZ  TYR A 211     8297   4934   3762    779    663   -258       C  
ATOM    868  OH  TYR A 211      24.773  16.078  45.983  1.00 41.97           O  
ANISOU  868  OH  TYR A 211     8004   4612   3330    714    654   -241       O  
ATOM    869  CE2 TYR A 211      25.036  16.732  43.696  1.00 37.43           C  
ANISOU  869  CE2 TYR A 211     7337   3985   2898    768    577   -250       C  
ATOM    870  CD2 TYR A 211      24.522  17.346  42.556  1.00 36.81           C  
ANISOU  870  CD2 TYR A 211     7209   3881   2898    833    585   -265       C  
ATOM    871  C   TYR A 211      21.266  18.269  39.272  1.00 39.97           C  
ANISOU  871  C   TYR A 211     7326   4296   3565   1090    671   -256       C  
ATOM    872  O   TYR A 211      21.877  18.163  38.213  1.00 39.01           O  
ANISOU  872  O   TYR A 211     7174   4159   3488   1069    593   -242       O  
ATOM    873  N   GLN A 212      20.180  19.049  39.424  1.00 37.46           N  
ANISOU  873  N   GLN A 212     7005   3975   3253   1181    752   -277       N  
ATOM    874  CA  GLN A 212      19.623  19.844  38.331  1.00 36.71           C  
ANISOU  874  CA  GLN A 212     6869   3858   3220   1266    750   -281       C  
ATOM    875  CB  GLN A 212      18.341  20.570  38.773  1.00 38.43           C  
ANISOU  875  CB  GLN A 212     7076   4086   3439   1370    856   -299       C  
ATOM    876  CG  GLN A 212      17.140  19.646  38.944  1.00 43.37           C  
ANISOU  876  CG  GLN A 212     7566   4804   4107   1388    909   -268       C  
ATOM    877  CD  GLN A 212      15.991  20.337  39.630  1.00 59.73           C  
ANISOU  877  CD  GLN A 212     9638   6889   6167   1485   1023   -290       C  
ATOM    878  OE1 GLN A 212      15.993  20.532  40.847  1.00 58.24           O  
ANISOU  878  OE1 GLN A 212     9534   6689   5905   1478   1093   -318       O  
ATOM    879  NE2 GLN A 212      14.974  20.708  38.869  1.00 49.77           N  
ANISOU  879  NE2 GLN A 212     8279   5657   4974   1579   1047   -277       N  
ATOM    880  C   GLN A 212      20.683  20.852  37.872  1.00 40.92           C  
ANISOU  880  C   GLN A 212     7511   4307   3731   1257    696   -308       C  
ATOM    881  O   GLN A 212      21.520  21.276  38.676  1.00 40.08           O  
ANISOU  881  O   GLN A 212     7525   4155   3548   1212    695   -339       O  
ATOM    882  N   SER A 213      20.698  21.169  36.569  1.00 38.06           N  
ANISOU  882  N   SER A 213     7105   3926   3430   1290    645   -294       N  
ATOM    883  CA  SER A 213      21.666  22.104  36.005  1.00 37.75           C  
ANISOU  883  CA  SER A 213     7160   3807   3375   1279    594   -315       C  
ATOM    884  CB  SER A 213      22.905  21.360  35.506  1.00 39.73           C  
ANISOU  884  CB  SER A 213     7401   4063   3632   1178    497   -297       C  
ATOM    885  OG  SER A 213      23.913  22.255  35.066  1.00 47.10           O  
ANISOU  885  OG  SER A 213     8428   4923   4544   1156    452   -318       O  
ATOM    886  C   SER A 213      21.022  22.924  34.900  1.00 42.83           C  
ANISOU  886  C   SER A 213     7774   4424   4074   1373    596   -309       C  
ATOM    887  O   SER A 213      20.865  24.131  35.062  1.00 43.51           O  
ANISOU  887  O   SER A 213     7954   4443   4135   1436    639   -339       O  
ATOM    888  N   GLU A 214      20.604  22.269  33.803  1.00 40.21           N  
ANISOU  888  N   GLU A 214     7318   4145   3816   1385    553   -270       N  
ATOM    889  CA  GLU A 214      19.982  22.939  32.660  1.00 40.86           C  
ANISOU  889  CA  GLU A 214     7360   4213   3952   1473    544   -255       C  
ATOM    890  CB  GLU A 214      20.889  22.845  31.416  1.00 41.52           C  
ANISOU  890  CB  GLU A 214     7440   4274   4062   1423    449   -238       C  
ATOM    891  CG  GLU A 214      22.276  23.450  31.567  1.00 52.80           C  
ANISOU  891  CG  GLU A 214     9003   5620   5438   1359    414   -267       C  
ATOM    892  CD  GLU A 214      23.269  23.113  30.468  1.00 75.91           C  
ANISOU  892  CD  GLU A 214    11915   8538   8389   1293    324   -249       C  
ATOM    893  OE1 GLU A 214      22.848  22.940  29.301  1.00 66.66           O  
ANISOU  893  OE1 GLU A 214    10664   7392   7273   1326    291   -220       O  
ATOM    894  OE2 GLU A 214      24.481  23.054  30.774  1.00 75.89           O  
ANISOU  894  OE2 GLU A 214    11982   8506   8348   1207    288   -265       O  
ATOM    895  C   GLU A 214      18.626  22.343  32.314  1.00 45.94           C  
ANISOU  895  C   GLU A 214     7854   4943   4656   1534    571   -223       C  
ATOM    896  O   GLU A 214      18.454  21.125  32.370  1.00 45.76           O  
ANISOU  896  O   GLU A 214     7735   4994   4657   1478    555   -200       O  
ATOM    897  N   HIS A 215      17.682  23.205  31.917  1.00 43.64           N  
ANISOU  897  N   HIS A 215     7544   4644   4393   1649    610   -218       N  
ATOM    898  CA  HIS A 215      16.355  22.836  31.428  1.00 43.99           C  
ANISOU  898  CA  HIS A 215     7441   4774   4500   1720    630   -185       C  
ATOM    899  CB  HIS A 215      15.230  23.324  32.362  1.00 46.06           C  
ANISOU  899  CB  HIS A 215     7691   5056   4754   1817    739   -199       C  
ATOM    900  CG  HIS A 215      13.869  22.882  31.918  1.00 50.02           C  
ANISOU  900  CG  HIS A 215     8026   5660   5320   1881    759   -163       C  
ATOM    901  ND1 HIS A 215      13.158  23.583  30.958  1.00 52.38           N  
ANISOU  901  ND1 HIS A 215     8269   5966   5666   1988    747   -138       N  
ATOM    902  CE1 HIS A 215      12.027  22.918  30.792  1.00 52.18           C  
ANISOU  902  CE1 HIS A 215     8085   6051   5690   2014    764   -109       C  
ATOM    903  NE2 HIS A 215      11.974  21.841  31.578  1.00 52.22           N  
ANISOU  903  NE2 HIS A 215     8046   6113   5683   1927    790   -114       N  
ATOM    904  CD2 HIS A 215      13.143  21.805  32.298  1.00 51.78           C  
ANISOU  904  CD2 HIS A 215     8126   5982   5565   1846    786   -146       C  
ATOM    905  C   HIS A 215      16.257  23.482  30.049  1.00 47.43           C  
ANISOU  905  C   HIS A 215     7858   5187   4977   1781    575   -162       C  
ATOM    906  O   HIS A 215      16.084  24.699  29.938  1.00 47.12           O  
ANISOU  906  O   HIS A 215     7892   5083   4930   1874    605   -171       O  
ATOM    907  N   LEU A 216      16.427  22.666  29.002  1.00 43.41           N  
ANISOU  907  N   LEU A 216     7263   4723   4506   1724    494   -132       N  
ATOM    908  CA  LEU A 216      16.445  23.125  27.620  1.00 42.74           C  
ANISOU  908  CA  LEU A 216     7160   4625   4455   1762    429   -107       C  
ATOM    909  CB  LEU A 216      17.109  22.077  26.713  1.00 41.37           C  
ANISOU  909  CB  LEU A 216     6930   4485   4302   1657    340    -88       C  
ATOM    910  CG  LEU A 216      18.646  22.073  26.698  1.00 44.76           C  
ANISOU  910  CG  LEU A 216     7472   4842   4693   1562    293   -109       C  
ATOM    911  CD1 LEU A 216      19.240  21.387  27.945  1.00 44.58           C  
ANISOU  911  CD1 LEU A 216     7482   4822   4634   1478    319   -132       C  
ATOM    912  CD2 LEU A 216      19.164  21.404  25.453  1.00 45.21           C  
ANISOU  912  CD2 LEU A 216     7481   4920   4778   1500    208    -87       C  
ATOM    913  C   LEU A 216      15.063  23.545  27.118  1.00 47.93           C  
ANISOU  913  C   LEU A 216     7716   5335   5158   1884    454    -77       C  
ATOM    914  O   LEU A 216      14.880  24.714  26.781  1.00 47.76           O  
ANISOU  914  O   LEU A 216     7756   5256   5135   1981    468    -74       O  
ATOM    915  N   PHE A 217      14.094  22.611  27.108  1.00 45.77           N  
ANISOU  915  N   PHE A 217     7293   5173   4925   1880    462    -54       N  
ATOM    916  CA  PHE A 217      12.714  22.839  26.663  1.00 46.91           C  
ANISOU  916  CA  PHE A 217     7313   5394   5118   1987    482    -22       C  
ATOM    917  CB  PHE A 217      12.647  23.076  25.131  1.00 48.24           C  
ANISOU  917  CB  PHE A 217     7438   5573   5317   2015    395     15       C  
ATOM    918  CG  PHE A 217      13.140  21.937  24.266  1.00 48.41           C  
ANISOU  918  CG  PHE A 217     7401   5640   5354   1896    307     28       C  
ATOM    919  CD1 PHE A 217      14.488  21.815  23.948  1.00 49.99           C  
ANISOU  919  CD1 PHE A 217     7704   5766   5524   1805    254     11       C  
ATOM    920  CE1 PHE A 217      14.943  20.763  23.145  1.00 49.84           C  
ANISOU  920  CE1 PHE A 217     7634   5786   5518   1702    181     21       C  
ATOM    921  CZ  PHE A 217      14.051  19.835  22.652  1.00 49.07           C  
ANISOU  921  CZ  PHE A 217     7389   5795   5461   1682    157     45       C  
ATOM    922  CE2 PHE A 217      12.710  19.942  22.953  1.00 52.34           C  
ANISOU  922  CE2 PHE A 217     7696   6288   5905   1763    203     63       C  
ATOM    923  CD2 PHE A 217      12.252  21.003  23.743  1.00 50.78           C  
ANISOU  923  CD2 PHE A 217     7542   6056   5697   1874    278     56       C  
ATOM    924  C   PHE A 217      11.816  21.666  27.050  1.00 53.60           C  
ANISOU  924  C   PHE A 217     8009   6361   5996   1949    508     -9       C  
ATOM    925  O   PHE A 217      12.309  20.587  27.387  1.00 51.97           O  
ANISOU  925  O   PHE A 217     7792   6175   5780   1833    492    -18       O  
ATOM    926  N   GLU A 218      10.495  21.879  26.976  1.00 53.58           N  
ANISOU  926  N   GLU A 218     7888   6437   6033   2047    547     15       N  
ATOM    927  CA  GLU A 218       9.503  20.843  27.221  1.00 54.63           C  
ANISOU  927  CA  GLU A 218     7863   6694   6201   2016    572     31       C  
ATOM    928  CB  GLU A 218       8.370  21.352  28.132  1.00 57.41           C  
ANISOU  928  CB  GLU A 218     8164   7087   6563   2126    681     29       C  
ATOM    929  CG  GLU A 218       7.353  20.281  28.503  1.00 68.81           C  
ANISOU  929  CG  GLU A 218     9448   8659   8038   2083    719     43       C  
ATOM    930  CD  GLU A 218       6.024  20.793  29.024  1.00 89.47           C  
ANISOU  930  CD  GLU A 218    11967  11346  10681   2207    812     54       C  
ATOM    931  OE1 GLU A 218       6.020  21.536  30.033  1.00 80.31           O  
ANISOU  931  OE1 GLU A 218    10896  10130   9489   2274    906     26       O  
ATOM    932  OE2 GLU A 218       4.980  20.422  28.440  1.00 83.46           O  
ANISOU  932  OE2 GLU A 218    11037  10700   9972   2233    794     89       O  
ATOM    933  C   GLU A 218       8.979  20.418  25.848  1.00 60.24           C  
ANISOU  933  C   GLU A 218     8442   7488   6960   2009    487     72       C  
ATOM    934  O   GLU A 218       8.307  21.197  25.169  1.00 61.18           O  
ANISOU  934  O   GLU A 218     8511   7630   7106   2119    473    100       O  
ATOM    935  N   SER A 219       9.328  19.197  25.430  1.00 56.49           N  
ANISOU  935  N   SER A 219     7918   7053   6492   1880    427     75       N  
ATOM    936  CA  SER A 219       8.916  18.602  24.160  1.00 56.70           C  
ANISOU  936  CA  SER A 219     7827   7160   6556   1845    342    107       C  
ATOM    937  CB  SER A 219       9.785  17.383  23.859  1.00 58.81           C  
ANISOU  937  CB  SER A 219     8116   7417   6813   1693    283     95       C  
ATOM    938  OG  SER A 219       9.393  16.720  22.669  1.00 68.24           O  
ANISOU  938  OG  SER A 219     9206   8686   8038   1647    204    119       O  
ATOM    939  C   SER A 219       7.434  18.197  24.201  1.00 62.92           C  
ANISOU  939  C   SER A 219     8434   8085   7389   1876    372    132       C  
ATOM    940  O   SER A 219       6.825  18.175  25.272  1.00 63.01           O  
ANISOU  940  O   SER A 219     8411   8128   7402   1904    462    123       O  
ATOM    941  N   ASP A 220       6.858  17.873  23.033  1.00 60.89           N  
ANISOU  941  N   ASP A 220     8059   7911   7164   1868    297    164       N  
ATOM    942  CA  ASP A 220       5.476  17.402  22.935  1.00 62.08           C  
ANISOU  942  CA  ASP A 220     8023   8206   7360   1882    310    191       C  
ATOM    943  CB  ASP A 220       4.825  17.882  21.627  1.00 65.02           C  
ANISOU  943  CB  ASP A 220     8301   8644   7758   1955    232    233       C  
ATOM    944  CG  ASP A 220       4.547  19.371  21.602  1.00 77.00           C  
ANISOU  944  CG  ASP A 220     9862  10119   9277   2129    258    251       C  
ATOM    945  OD1 ASP A 220       3.681  19.829  22.383  1.00 78.10           O  
ANISOU  945  OD1 ASP A 220     9944  10296   9435   2228    343    257       O  
ATOM    946  OD2 ASP A 220       5.178  20.078  20.785  1.00 84.14           O  
ANISOU  946  OD2 ASP A 220    10857  10948  10162   2166    196    261       O  
ATOM    947  C   ASP A 220       5.446  15.870  23.053  1.00 64.67           C  
ANISOU  947  C   ASP A 220     8281   8595   7695   1724    298    181       C  
ATOM    948  O   ASP A 220       4.368  15.270  23.094  1.00 65.23           O  
ANISOU  948  O   ASP A 220     8199   8786   7800   1704    316    197       O  
ATOM    949  N   HIS A 221       6.646  15.249  23.121  1.00 58.80           N  
ANISOU  949  N   HIS A 221     7651   7767   6921   1614    271    155       N  
ATOM    950  CA  HIS A 221       6.856  13.810  23.260  1.00 57.46           C  
ANISOU  950  CA  HIS A 221     7454   7626   6754   1464    262    143       C  
ATOM    951  CB  HIS A 221       7.954  13.329  22.292  1.00 57.49           C  
ANISOU  951  CB  HIS A 221     7534   7568   6742   1373    171    134       C  
ATOM    952  CG  HIS A 221       7.605  13.447  20.839  1.00 61.53           C  
ANISOU  952  CG  HIS A 221     7975   8134   7270   1383     80    157       C  
ATOM    953  ND1 HIS A 221       7.492  14.683  20.217  1.00 63.75           N  
ANISOU  953  ND1 HIS A 221     8277   8397   7549   1503     50    176       N  
ATOM    954  CE1 HIS A 221       7.208  14.423  18.951  1.00 63.46           C  
ANISOU  954  CE1 HIS A 221     8169   8420   7522   1475    -36    195       C  
ATOM    955  NE2 HIS A 221       7.162  13.109  18.718  1.00 63.61           N  
ANISOU  955  NE2 HIS A 221     8128   8489   7550   1342    -61    185       N  
ATOM    956  CD2 HIS A 221       7.420  12.475  19.914  1.00 63.44           C  
ANISOU  956  CD2 HIS A 221     8140   8438   7526   1284     14    162       C  
ATOM    957  C   HIS A 221       7.248  13.480  24.710  1.00 57.75           C  
ANISOU  957  C   HIS A 221     7566   7613   6765   1429    350    119       C  
ATOM    958  O   HIS A 221       8.233  14.024  25.220  1.00 55.85           O  
ANISOU  958  O   HIS A 221     7467   7266   6487   1451    368     98       O  
ATOM    959  N   GLN A 222       6.464  12.596  25.368  1.00 53.03           N  
ANISOU  959  N   GLN A 222     6870   7094   6183   1370    406    122       N  
ATOM    960  CA  GLN A 222       6.682  12.144  26.747  1.00 51.85           C  
ANISOU  960  CA  GLN A 222     6777   6914   6008   1328    492    105       C  
ATOM    961  CB  GLN A 222       5.519  11.244  27.203  1.00 53.91           C  
ANISOU  961  CB  GLN A 222     6896   7290   6297   1274    548    118       C  
ATOM    962  CG  GLN A 222       5.561  10.885  28.692  1.00 60.95           C  
ANISOU  962  CG  GLN A 222     7837   8162   7159   1246    650    105       C  
ATOM    963  CD  GLN A 222       4.389  10.055  29.158  1.00 73.91           C  
ANISOU  963  CD  GLN A 222     9339   9917   8827   1189    712    119       C  
ATOM    964  OE1 GLN A 222       3.977   9.077  28.520  1.00 66.24           O  
ANISOU  964  OE1 GLN A 222     8272   9010   7885   1092    670    132       O  
ATOM    965  NE2 GLN A 222       3.867  10.397  30.324  1.00 67.88           N  
ANISOU  965  NE2 GLN A 222     8569   9175   8049   1240    818    115       N  
ATOM    966  C   GLN A 222       8.013  11.399  26.884  1.00 53.04           C  
ANISOU  966  C   GLN A 222     7054   6972   6127   1220    459     87       C  
ATOM    967  O   GLN A 222       8.708  11.555  27.891  1.00 52.24           O  
ANISOU  967  O   GLN A 222     7066   6796   5985   1221    506     70       O  
ATOM    968  N   SER A 223       8.354  10.592  25.871  1.00 47.72           N  
ANISOU  968  N   SER A 223     6358   6305   5469   1129    379     91       N  
ATOM    969  CA  SER A 223       9.578   9.807  25.844  1.00 45.87           C  
ANISOU  969  CA  SER A 223     6228   5989   5212   1030    344     78       C  
ATOM    970  CB  SER A 223       9.257   8.319  25.918  1.00 48.97           C  
ANISOU  970  CB  SER A 223     6557   6428   5622    904    351     83       C  
ATOM    971  OG  SER A 223       8.637   8.019  27.158  1.00 57.37           O  
ANISOU  971  OG  SER A 223     7592   7527   6680    895    442     87       O  
ATOM    972  C   SER A 223      10.431  10.125  24.627  1.00 48.72           C  
ANISOU  972  C   SER A 223     6645   6296   5570   1030    251     73       C  
ATOM    973  O   SER A 223       9.927  10.624  23.619  1.00 49.19           O  
ANISOU  973  O   SER A 223     6637   6401   5651   1073    201     85       O  
ATOM    974  N   GLY A 224      11.720   9.841  24.747  1.00 43.34           N  
ANISOU  974  N   GLY A 224     6084   5521   4861    983    231     59       N  
ATOM    975  CA  GLY A 224      12.713  10.073  23.709  1.00 41.76           C  
ANISOU  975  CA  GLY A 224     5955   5260   4653    972    153     52       C  
ATOM    976  C   GLY A 224      14.111  10.003  24.280  1.00 43.56           C  
ANISOU  976  C   GLY A 224     6318   5387   4846    941    156     36       C  
ATOM    977  O   GLY A 224      14.290   9.643  25.447  1.00 42.73           O  
ANISOU  977  O   GLY A 224     6248   5264   4721    917    212     33       O  
ATOM    978  N   ALA A 225      15.115  10.344  23.461  1.00 38.69           N  
ANISOU  978  N   ALA A 225     5774   4709   4218    939     96     28       N  
ATOM    979  CA  ALA A 225      16.514  10.327  23.892  1.00 36.69           C  
ANISOU  979  CA  ALA A 225     5641   4367   3933    910     90     14       C  
ATOM    980  CB  ALA A 225      17.101   8.931  23.734  1.00 36.80           C  
ANISOU  980  CB  ALA A 225     5659   4367   3956    805     69     14       C  
ATOM    981  C   ALA A 225      17.337  11.336  23.114  1.00 37.34           C  
ANISOU  981  C   ALA A 225     5797   4390   3999    953     40      6       C  
ATOM    982  O   ALA A 225      17.021  11.630  21.964  1.00 35.43           O  
ANISOU  982  O   ALA A 225     5516   4172   3774    972     -7     13       O  
ATOM    983  N   TRP A 226      18.389  11.873  23.754  1.00 33.26           N  
ANISOU  983  N   TRP A 226     5389   3801   3448    962     51     -7       N  
ATOM    984  CA  TRP A 226      19.286  12.859  23.153  1.00 32.09           C  
ANISOU  984  CA  TRP A 226     5323   3589   3280    993     11    -16       C  
ATOM    985  CB  TRP A 226      18.691  14.281  23.243  1.00 31.28           C  
ANISOU  985  CB  TRP A 226     5239   3479   3168   1097     35    -16       C  
ATOM    986  CG  TRP A 226      18.759  14.907  24.605  1.00 32.49           C  
ANISOU  986  CG  TRP A 226     5458   3598   3286   1136     98    -30       C  
ATOM    987  CD1 TRP A 226      18.090  14.516  25.728  1.00 35.70           C  
ANISOU  987  CD1 TRP A 226     5833   4042   3689   1139    161    -31       C  
ATOM    988  NE1 TRP A 226      18.375  15.370  26.770  1.00 35.03           N  
ANISOU  988  NE1 TRP A 226     5839   3910   3563   1179    209    -49       N  
ATOM    989  CE2 TRP A 226      19.258  16.325  26.335  1.00 36.27           C  
ANISOU  989  CE2 TRP A 226     6089   3995   3698   1199    175    -61       C  
ATOM    990  CD2 TRP A 226      19.487  16.090  24.961  1.00 32.26           C  
ANISOU  990  CD2 TRP A 226     5544   3494   3219   1176    107    -48       C  
ATOM    991  CE3 TRP A 226      20.376  16.931  24.270  1.00 33.06           C  
ANISOU  991  CE3 TRP A 226     5727   3530   3304   1186     65    -56       C  
ATOM    992  CZ3 TRP A 226      20.931  18.009  24.937  1.00 34.70           C  
ANISOU  992  CZ3 TRP A 226     6046   3668   3470   1218     91    -76       C  
ATOM    993  CH2 TRP A 226      20.666  18.233  26.295  1.00 35.89           C  
ANISOU  993  CH2 TRP A 226     6232   3813   3592   1239    158    -92       C  
ATOM    994  CZ2 TRP A 226      19.832  17.405  27.014  1.00 35.85           C  
ANISOU  994  CZ2 TRP A 226     6150   3872   3599   1233    201    -84       C  
ATOM    995  C   TRP A 226      20.692  12.786  23.745  1.00 33.28           C  
ANISOU  995  C   TRP A 226     5577   3671   3399    948      7    -30       C  
ATOM    996  O   TRP A 226      20.853  12.369  24.891  1.00 32.17           O  
ANISOU  996  O   TRP A 226     5458   3525   3240    925     47    -33       O  
ATOM    997  N   CYS A 227      21.708  13.181  22.956  1.00 29.46           N  
ANISOU  997  N   CYS A 227     5150   3137   2906    934    -42    -37       N  
ATOM    998  CA  CYS A 227      23.114  13.149  23.364  1.00 29.11           C  
ANISOU  998  CA  CYS A 227     5192   3034   2833    890    -54    -48       C  
ATOM    999  CB  CYS A 227      23.617  11.703  23.459  1.00 29.34           C  
ANISOU  999  CB  CYS A 227     5196   3074   2878    810    -65    -42       C  
ATOM   1000  SG  CYS A 227      23.680  10.832  21.866  1.00 33.14           S  
ANISOU 1000  SG  CYS A 227     5621   3574   3398    762   -119    -37       S  
ATOM   1001  C   CYS A 227      23.993  13.969  22.432  1.00 32.42           C  
ANISOU 1001  C   CYS A 227     5672   3404   3241    895    -99    -56       C  
ATOM   1002  O   CYS A 227      23.530  14.500  21.418  1.00 32.93           O  
ANISOU 1002  O   CYS A 227     5717   3478   3319    933   -122    -50       O  
ATOM   1003  N   LYS A 228      25.285  14.016  22.771  1.00 27.91           N  
ANISOU 1003  N   LYS A 228     5172   2786   2645    854   -112    -66       N  
ATOM   1004  CA  LYS A 228      26.366  14.615  22.000  1.00 27.21           C  
ANISOU 1004  CA  LYS A 228     5144   2651   2544    838   -151    -75       C  
ATOM   1005  CB  LYS A 228      26.983  15.805  22.762  1.00 29.59           C  
ANISOU 1005  CB  LYS A 228     5542   2899   2802    858   -134    -91       C  
ATOM   1006  CG  LYS A 228      26.088  17.052  22.811  1.00 37.18           C  
ANISOU 1006  CG  LYS A 228     6530   3845   3751    939   -107    -95       C  
ATOM   1007  CD  LYS A 228      26.755  18.232  23.521  1.00 40.66           C  
ANISOU 1007  CD  LYS A 228     7080   4222   4146    949    -90   -116       C  
ATOM   1008  CE  LYS A 228      27.654  19.037  22.614  1.00 42.46           C  
ANISOU 1008  CE  LYS A 228     7372   4399   4363    935   -126   -121       C  
ATOM   1009  NZ  LYS A 228      28.350  20.123  23.349  1.00 45.67           N  
ANISOU 1009  NZ  LYS A 228     7888   4742   4721    928   -110   -145       N  
ATOM   1010  C   LYS A 228      27.422  13.506  21.807  1.00 32.12           C  
ANISOU 1010  C   LYS A 228     5758   3269   3176    764   -177    -73       C  
ATOM   1011  O   LYS A 228      27.413  12.516  22.548  1.00 31.89           O  
ANISOU 1011  O   LYS A 228     5702   3262   3155    733   -161    -66       O  
ATOM   1012  N   ASP A 229      28.307  13.654  20.811  1.00 29.28           N  
ANISOU 1012  N   ASP A 229     5423   2883   2817    737   -215    -77       N  
ATOM   1013  CA  ASP A 229      29.388  12.700  20.577  1.00 28.84           C  
ANISOU 1013  CA  ASP A 229     5363   2822   2773    676   -236    -76       C  
ATOM   1014  CB  ASP A 229      29.729  12.614  19.082  1.00 30.16           C  
ANISOU 1014  CB  ASP A 229     5521   2983   2955    657   -271    -78       C  
ATOM   1015  CG  ASP A 229      30.808  11.615  18.693  1.00 34.77           C  
ANISOU 1015  CG  ASP A 229     6094   3563   3556    601   -287    -78       C  
ATOM   1016  OD1 ASP A 229      31.465  11.054  19.600  1.00 35.12           O  
ANISOU 1016  OD1 ASP A 229     6142   3603   3600    577   -277    -74       O  
ATOM   1017  OD2 ASP A 229      31.041  11.446  17.483  1.00 37.15           O  
ANISOU 1017  OD2 ASP A 229     6384   3861   3868    584   -309    -82       O  
ATOM   1018  C   ASP A 229      30.583  13.181  21.425  1.00 32.82           C  
ANISOU 1018  C   ASP A 229     5933   3292   3243    654   -237    -83       C  
ATOM   1019  O   ASP A 229      31.199  14.191  21.083  1.00 32.93           O  
ANISOU 1019  O   ASP A 229     6003   3273   3236    656   -250    -94       O  
ATOM   1020  N   PRO A 230      30.907  12.489  22.546  1.00 28.67           N  
ANISOU 1020  N   PRO A 230     5405   2777   2710    631   -223    -77       N  
ATOM   1021  CA  PRO A 230      32.002  12.958  23.413  1.00 28.50           C  
ANISOU 1021  CA  PRO A 230     5444   2734   2652    608   -228    -83       C  
ATOM   1022  CB  PRO A 230      31.868  12.073  24.655  1.00 30.51           C  
ANISOU 1022  CB  PRO A 230     5682   3011   2899    597   -208    -68       C  
ATOM   1023  CG  PRO A 230      31.248  10.822  24.145  1.00 34.63           C  
ANISOU 1023  CG  PRO A 230     6134   3558   3466    592   -202    -53       C  
ATOM   1024  CD  PRO A 230      30.280  11.267  23.094  1.00 30.17           C  
ANISOU 1024  CD  PRO A 230     5541   2999   2922    622   -202    -61       C  
ATOM   1025  C   PRO A 230      33.403  12.889  22.818  1.00 31.42           C  
ANISOU 1025  C   PRO A 230     5827   3088   3024    564   -263    -84       C  
ATOM   1026  O   PRO A 230      34.315  13.541  23.329  1.00 30.47           O  
ANISOU 1026  O   PRO A 230     5757   2950   2870    543   -274    -92       O  
ATOM   1027  N   LEU A 231      33.580  12.119  21.749  1.00 29.74           N  
ANISOU 1027  N   LEU A 231     5571   2882   2849    548   -279    -78       N  
ATOM   1028  CA  LEU A 231      34.880  12.005  21.096  1.00 30.42           C  
ANISOU 1028  CA  LEU A 231     5661   2956   2940    510   -305    -80       C  
ATOM   1029  CB  LEU A 231      35.070  10.619  20.456  1.00 30.42           C  
ANISOU 1029  CB  LEU A 231     5606   2969   2982    491   -308    -69       C  
ATOM   1030  CG  LEU A 231      36.020   9.676  21.223  1.00 35.28           C  
ANISOU 1030  CG  LEU A 231     6207   3593   3604    467   -312    -52       C  
ATOM   1031  CD1 LEU A 231      35.531   9.392  22.639  1.00 35.56           C  
ANISOU 1031  CD1 LEU A 231     6247   3642   3622    479   -295    -37       C  
ATOM   1032  CD2 LEU A 231      36.226   8.375  20.475  1.00 36.63           C  
ANISOU 1032  CD2 LEU A 231     6336   3765   3818    454   -310    -44       C  
ATOM   1033  C   LEU A 231      35.129  13.154  20.117  1.00 35.31           C  
ANISOU 1033  C   LEU A 231     6319   3550   3546    511   -318    -95       C  
ATOM   1034  O   LEU A 231      36.247  13.308  19.625  1.00 35.65           O  
ANISOU 1034  O   LEU A 231     6374   3583   3587    477   -336    -99       O  
ATOM   1035  N   GLN A 232      34.108  14.005  19.900  1.00 32.10           N  
ANISOU 1035  N   GLN A 232     5934   3134   3130    552   -308   -101       N  
ATOM   1036  CA  GLN A 232      34.204  15.176  19.026  1.00 31.91           C  
ANISOU 1036  CA  GLN A 232     5955   3079   3089    561   -318   -110       C  
ATOM   1037  CB  GLN A 232      33.136  15.124  17.929  1.00 32.64           C  
ANISOU 1037  CB  GLN A 232     6016   3183   3202    597   -321   -104       C  
ATOM   1038  CG  GLN A 232      33.394  14.031  16.892  1.00 36.60           C  
ANISOU 1038  CG  GLN A 232     6466   3707   3734    565   -337   -100       C  
ATOM   1039  CD  GLN A 232      32.493  14.099  15.683  1.00 46.69           C  
ANISOU 1039  CD  GLN A 232     7721   4998   5022    589   -349    -96       C  
ATOM   1040  OE1 GLN A 232      31.537  14.880  15.614  1.00 40.43           O  
ANISOU 1040  OE1 GLN A 232     6939   4205   4219    637   -348    -90       O  
ATOM   1041  NE2 GLN A 232      32.786  13.272  14.693  1.00 40.42           N  
ANISOU 1041  NE2 GLN A 232     6895   4218   4246    556   -362    -98       N  
ATOM   1042  C   GLN A 232      34.120  16.502  19.795  1.00 37.50           C  
ANISOU 1042  C   GLN A 232     6737   3753   3757    582   -305   -122       C  
ATOM   1043  O   GLN A 232      33.310  16.642  20.723  1.00 36.04           O  
ANISOU 1043  O   GLN A 232     6557   3573   3562    618   -281   -123       O  
ATOM   1044  N   ALA A 233      34.981  17.467  19.412  1.00 35.71           N  
ANISOU 1044  N   ALA A 233     6572   3490   3507    556   -316   -132       N  
ATOM   1045  CA  ALA A 233      34.979  18.818  19.966  1.00 36.78           C  
ANISOU 1045  CA  ALA A 233     6793   3579   3601    569   -303   -147       C  
ATOM   1046  CB  ALA A 233      36.373  19.436  19.885  1.00 37.83           C  
ANISOU 1046  CB  ALA A 233     6980   3685   3708    504   -319   -159       C  
ATOM   1047  C   ALA A 233      33.992  19.543  19.052  1.00 40.43           C  
ANISOU 1047  C   ALA A 233     7274   4019   4069    628   -297   -141       C  
ATOM   1048  O   ALA A 233      34.370  20.129  18.033  1.00 40.84           O  
ANISOU 1048  O   ALA A 233     7362   4042   4115    617   -310   -139       O  
ATOM   1049  N   SER A 234      32.700  19.376  19.367  1.00 35.71           N  
ANISOU 1049  N   SER A 234     6641   3441   3484    690   -277   -133       N  
ATOM   1050  CA  SER A 234      31.575  19.851  18.569  1.00 34.66           C  
ANISOU 1050  CA  SER A 234     6501   3305   3363    757   -274   -120       C  
ATOM   1051  CB  SER A 234      31.174  18.746  17.587  1.00 36.44           C  
ANISOU 1051  CB  SER A 234     6638   3582   3626    752   -297   -103       C  
ATOM   1052  OG  SER A 234      29.929  18.953  16.943  1.00 44.50           O  
ANISOU 1052  OG  SER A 234     7629   4619   4659    816   -299    -87       O  
ATOM   1053  C   SER A 234      30.388  20.233  19.462  1.00 37.40           C  
ANISOU 1053  C   SER A 234     6850   3655   3706    828   -237   -121       C  
ATOM   1054  O   SER A 234      30.271  19.747  20.590  1.00 36.26           O  
ANISOU 1054  O   SER A 234     6688   3531   3557    821   -215   -128       O  
ATOM   1055  N   ASP A 235      29.507  21.105  18.943  1.00 34.55           N  
ANISOU 1055  N   ASP A 235     6508   3274   3345    900   -229   -110       N  
ATOM   1056  CA  ASP A 235      28.304  21.557  19.645  1.00 34.44           C  
ANISOU 1056  CA  ASP A 235     6491   3264   3332    981   -190   -108       C  
ATOM   1057  CB  ASP A 235      28.073  23.072  19.425  1.00 37.04           C  
ANISOU 1057  CB  ASP A 235     6914   3523   3636   1043   -174   -109       C  
ATOM   1058  CG  ASP A 235      29.259  23.981  19.711  1.00 47.19           C  
ANISOU 1058  CG  ASP A 235     8317   4733   4881    993   -170   -132       C  
ATOM   1059  OD1 ASP A 235      30.039  23.671  20.643  1.00 47.27           O  
ANISOU 1059  OD1 ASP A 235     8347   4744   4872    932   -163   -154       O  
ATOM   1060  OD2 ASP A 235      29.393  25.013  19.019  1.00 54.03           O  
ANISOU 1060  OD2 ASP A 235     9257   5540   5732   1014   -175   -126       O  
ATOM   1061  C   ASP A 235      27.083  20.751  19.177  1.00 36.26           C  
ANISOU 1061  C   ASP A 235     6609   3565   3601   1024   -196    -85       C  
ATOM   1062  O   ASP A 235      25.974  20.982  19.667  1.00 36.31           O  
ANISOU 1062  O   ASP A 235     6590   3591   3616   1095   -164    -79       O  
ATOM   1063  N   LYS A 236      27.298  19.796  18.241  1.00 30.98           N  
ANISOU 1063  N   LYS A 236     5877   2937   2956    976   -235    -74       N  
ATOM   1064  CA  LYS A 236      26.252  18.950  17.658  1.00 30.18           C  
ANISOU 1064  CA  LYS A 236     5672   2906   2890    995   -249    -55       C  
ATOM   1065  CB  LYS A 236      26.802  18.034  16.549  1.00 31.01           C  
ANISOU 1065  CB  LYS A 236     5739   3035   3009    929   -293    -51       C  
ATOM   1066  CG  LYS A 236      27.000  18.728  15.204  1.00 32.12           C  
ANISOU 1066  CG  LYS A 236     5915   3152   3137    939   -328    -39       C  
ATOM   1067  CD  LYS A 236      27.720  17.800  14.239  1.00 36.26           C  
ANISOU 1067  CD  LYS A 236     6414   3696   3670    866   -362    -42       C  
ATOM   1068  CE  LYS A 236      28.190  18.507  12.995  1.00 37.82           C  
ANISOU 1068  CE  LYS A 236     6663   3862   3844    862   -392    -33       C  
ATOM   1069  NZ  LYS A 236      28.835  17.550  12.059  1.00 37.77           N  
ANISOU 1069  NZ  LYS A 236     6630   3877   3843    793   -418    -39       N  
ATOM   1070  C   LYS A 236      25.470  18.125  18.661  1.00 33.23           C  
ANISOU 1070  C   LYS A 236     5987   3344   3295   1003   -217    -57       C  
ATOM   1071  O   LYS A 236      26.060  17.468  19.514  1.00 31.66           O  
ANISOU 1071  O   LYS A 236     5792   3144   3091    952   -202    -70       O  
ATOM   1072  N   ILE A 237      24.132  18.168  18.544  1.00 31.05           N  
ANISOU 1072  N   ILE A 237     5643   3115   3039   1066   -206    -40       N  
ATOM   1073  CA  ILE A 237      23.206  17.394  19.372  1.00 31.31           C  
ANISOU 1073  CA  ILE A 237     5596   3206   3092   1075   -172    -38       C  
ATOM   1074  CB  ILE A 237      22.259  18.285  20.229  1.00 35.10           C  
ANISOU 1074  CB  ILE A 237     6086   3684   3565   1165   -119    -37       C  
ATOM   1075  CG1 ILE A 237      23.033  18.884  21.418  1.00 35.49           C  
ANISOU 1075  CG1 ILE A 237     6237   3671   3578   1157    -81    -62       C  
ATOM   1076  CD1 ILE A 237      22.534  20.220  21.857  1.00 40.80           C  
ANISOU 1076  CD1 ILE A 237     6972   4301   4230   1246    -38    -68       C  
ATOM   1077  CG2 ILE A 237      21.009  17.510  20.721  1.00 35.31           C  
ANISOU 1077  CG2 ILE A 237     6003   3792   3622   1185    -89    -26       C  
ATOM   1078  C   ILE A 237      22.466  16.409  18.480  1.00 34.35           C  
ANISOU 1078  C   ILE A 237     5876   3665   3512   1053   -203    -22       C  
ATOM   1079  O   ILE A 237      22.062  16.760  17.369  1.00 34.26           O  
ANISOU 1079  O   ILE A 237     5841   3670   3506   1082   -239     -6       O  
ATOM   1080  N   TYR A 238      22.316  15.171  18.971  1.00 30.19           N  
ANISOU 1080  N   TYR A 238     5290   3177   3002    997   -190    -25       N  
ATOM   1081  CA  TYR A 238      21.639  14.083  18.278  1.00 29.53           C  
ANISOU 1081  CA  TYR A 238     5109   3161   2949    959   -214    -15       C  
ATOM   1082  CB  TYR A 238      22.581  12.877  18.141  1.00 29.03           C  
ANISOU 1082  CB  TYR A 238     5054   3083   2891    865   -230    -27       C  
ATOM   1083  CG  TYR A 238      23.852  13.258  17.411  1.00 29.07           C  
ANISOU 1083  CG  TYR A 238     5135   3031   2878    840   -264    -35       C  
ATOM   1084  CD1 TYR A 238      23.894  13.298  16.019  1.00 30.34           C  
ANISOU 1084  CD1 TYR A 238     5287   3201   3040    829   -310    -31       C  
ATOM   1085  CE1 TYR A 238      25.040  13.711  15.342  1.00 29.90           C  
ANISOU 1085  CE1 TYR A 238     5301   3094   2964    806   -335    -39       C  
ATOM   1086  CZ  TYR A 238      26.170  14.075  16.057  1.00 36.06           C  
ANISOU 1086  CZ  TYR A 238     6156   3819   3727    793   -318    -50       C  
ATOM   1087  OH  TYR A 238      27.311  14.447  15.391  1.00 35.55           O  
ANISOU 1087  OH  TYR A 238     6152   3710   3644    765   -340    -57       O  
ATOM   1088  CE2 TYR A 238      26.145  14.065  17.443  1.00 29.67           C  
ANISOU 1088  CE2 TYR A 238     5357   3002   2914    804   -278    -55       C  
ATOM   1089  CD2 TYR A 238      24.993  13.648  18.111  1.00 29.22           C  
ANISOU 1089  CD2 TYR A 238     5236   2992   2874    828   -250    -47       C  
ATOM   1090  C   TYR A 238      20.367  13.764  19.027  1.00 35.24           C  
ANISOU 1090  C   TYR A 238     5751   3948   3693    987   -173     -7       C  
ATOM   1091  O   TYR A 238      20.383  13.643  20.250  1.00 34.47           O  
ANISOU 1091  O   TYR A 238     5669   3841   3588    986   -124    -14       O  
ATOM   1092  N   TYR A 239      19.257  13.684  18.301  1.00 34.28           N  
ANISOU 1092  N   TYR A 239     5541   3893   3593   1014   -192     10       N  
ATOM   1093  CA  TYR A 239      17.940  13.507  18.891  1.00 35.80           C  
ANISOU 1093  CA  TYR A 239     5639   4157   3806   1049   -154     22       C  
ATOM   1094  CB  TYR A 239      17.217  14.875  18.870  1.00 38.93           C  
ANISOU 1094  CB  TYR A 239     6035   4559   4199   1165   -140     36       C  
ATOM   1095  CG  TYR A 239      15.706  14.836  18.885  1.00 44.33           C  
ANISOU 1095  CG  TYR A 239     6596   5337   4911   1216   -125     57       C  
ATOM   1096  CD1 TYR A 239      15.007  14.572  20.058  1.00 47.83           C  
ANISOU 1096  CD1 TYR A 239     6992   5815   5364   1234    -57     55       C  
ATOM   1097  CE1 TYR A 239      13.614  14.550  20.079  1.00 51.43           C  
ANISOU 1097  CE1 TYR A 239     7327   6365   5849   1283    -38     75       C  
ATOM   1098  CZ  TYR A 239      12.902  14.836  18.928  1.00 59.22           C  
ANISOU 1098  CZ  TYR A 239     8237   7412   6853   1317    -94    100       C  
ATOM   1099  OH  TYR A 239      11.527  14.837  18.960  1.00 65.05           O  
ANISOU 1099  OH  TYR A 239     8844   8251   7620   1367    -78    122       O  
ATOM   1100  CE2 TYR A 239      13.577  15.131  17.756  1.00 48.46           C  
ANISOU 1100  CE2 TYR A 239     6926   6012   5475   1302   -165    104       C  
ATOM   1101  CD2 TYR A 239      14.971  15.140  17.743  1.00 46.21           C  
ANISOU 1101  CD2 TYR A 239     6764   5631   5162   1252   -176     81       C  
ATOM   1102  C   TYR A 239      17.111  12.402  18.234  1.00 38.43           C  
ANISOU 1102  C   TYR A 239     5861   4573   4168    992   -180     30       C  
ATOM   1103  O   TYR A 239      16.936  12.392  17.015  1.00 36.73           O  
ANISOU 1103  O   TYR A 239     5617   4383   3956    982   -237     38       O  
ATOM   1104  N   MET A 240      16.576  11.491  19.067  1.00 35.58           N  
ANISOU 1104  N   MET A 240     5442   4254   3825    952   -138     29       N  
ATOM   1105  CA  MET A 240      15.717  10.399  18.620  1.00 35.95           C  
ANISOU 1105  CA  MET A 240     5381   4380   3898    888   -153     35       C  
ATOM   1106  CB  MET A 240      16.442   9.044  18.690  1.00 36.89           C  
ANISOU 1106  CB  MET A 240     5528   4469   4020    777   -156     20       C  
ATOM   1107  CG  MET A 240      15.785   7.961  17.853  1.00 39.62           C  
ANISOU 1107  CG  MET A 240     5787   4878   4387    697   -187     19       C  
ATOM   1108  SD  MET A 240      16.542   6.325  18.040  1.00 42.08           S  
ANISOU 1108  SD  MET A 240     6136   5147   4705    574   -175      2       S  
ATOM   1109  CE  MET A 240      18.057   6.547  17.133  1.00 37.87           C  
ANISOU 1109  CE  MET A 240     5710   4528   4152    564   -223    -13       C  
ATOM   1110  C   MET A 240      14.421  10.388  19.438  1.00 45.09           C  
ANISOU 1110  C   MET A 240     6443   5614   5075    922   -100     48       C  
ATOM   1111  O   MET A 240      14.454  10.076  20.630  1.00 44.85           O  
ANISOU 1111  O   MET A 240     6429   5571   5042    908    -39     42       O  
ATOM   1112  N   PRO A 241      13.272  10.765  18.838  1.00 46.54           N  
ANISOU 1112  N   PRO A 241     6525   5881   5277    971   -119     67       N  
ATOM   1113  CA  PRO A 241      12.015  10.727  19.604  1.00 48.35           C  
ANISOU 1113  CA  PRO A 241     6651   6191   5528   1004    -64     79       C  
ATOM   1114  CB  PRO A 241      11.073  11.608  18.789  1.00 51.12           C  
ANISOU 1114  CB  PRO A 241     6922   6611   5892   1095    -98    104       C  
ATOM   1115  CG  PRO A 241      11.593  11.546  17.392  1.00 55.12           C  
ANISOU 1115  CG  PRO A 241     7453   7103   6388   1061   -185    105       C  
ATOM   1116  CD  PRO A 241      13.049  11.174  17.434  1.00 49.13           C  
ANISOU 1116  CD  PRO A 241     6823   6240   5605    996   -193     80       C  
ATOM   1117  C   PRO A 241      11.491   9.300  19.729  1.00 54.88           C  
ANISOU 1117  C   PRO A 241     7396   7080   6377    894    -54     77       C  
ATOM   1118  O   PRO A 241      11.883   8.439  18.942  1.00 54.54           O  
ANISOU 1118  O   PRO A 241     7355   7034   6336    805   -104     68       O  
ATOM   1119  N   TRP A 242      10.634   9.038  20.725  1.00 53.83           N  
ANISOU 1119  N   TRP A 242     7198   6999   6258    896     15     82       N  
ATOM   1120  CA  TRP A 242      10.070   7.704  20.906  1.00 54.66           C  
ANISOU 1120  CA  TRP A 242     7224   7161   6382    788     32     81       C  
ATOM   1121  CB  TRP A 242      10.227   7.176  22.348  1.00 53.54           C  
ANISOU 1121  CB  TRP A 242     7120   6990   6232    756    116     76       C  
ATOM   1122  CG  TRP A 242       9.653   5.799  22.543  1.00 55.03           C  
ANISOU 1122  CG  TRP A 242     7239   7230   6441    640    138     78       C  
ATOM   1123  CD1 TRP A 242      10.253   4.611  22.243  1.00 57.47           C  
ANISOU 1123  CD1 TRP A 242     7591   7497   6750    526    114     67       C  
ATOM   1124  NE1 TRP A 242       9.396   3.568  22.505  1.00 57.57           N  
ANISOU 1124  NE1 TRP A 242     7519   7574   6782    436    146     72       N  
ATOM   1125  CE2 TRP A 242       8.211   4.071  22.979  1.00 59.95           C  
ANISOU 1125  CE2 TRP A 242     7711   7968   7098    490    191     87       C  
ATOM   1126  CD2 TRP A 242       8.333   5.477  23.005  1.00 56.02           C  
ANISOU 1126  CD2 TRP A 242     7237   7458   6589    624    188     91       C  
ATOM   1127  CE3 TRP A 242       7.238   6.243  23.442  1.00 58.40           C  
ANISOU 1127  CE3 TRP A 242     7441   7843   6905    711    234    106       C  
ATOM   1128  CZ3 TRP A 242       6.082   5.591  23.846  1.00 60.99           C  
ANISOU 1128  CZ3 TRP A 242     7645   8270   7256    659    282    117       C  
ATOM   1129  CH2 TRP A 242       5.994   4.192  23.819  1.00 61.69           C  
ANISOU 1129  CH2 TRP A 242     7715   8371   7355    517    283    112       C  
ATOM   1130  CZ2 TRP A 242       7.041   3.413  23.380  1.00 60.43           C  
ANISOU 1130  CZ2 TRP A 242     7656   8123   7182    432    238     97       C  
ATOM   1131  C   TRP A 242       8.627   7.645  20.435  1.00 60.65           C  
ANISOU 1131  C   TRP A 242     7824   8048   7171    794     20    100       C  
ATOM   1132  O   TRP A 242       7.751   8.322  20.977  1.00 61.19           O  
ANISOU 1132  O   TRP A 242     7820   8176   7252    878     66    115       O  
ATOM   1133  N   THR A 243       8.405   6.841  19.399  1.00 58.06           N  
ANISOU 1133  N   THR A 243     7442   7764   6853    704    -42     97       N  
ATOM   1134  CA  THR A 243       7.104   6.578  18.799  1.00 59.33           C  
ANISOU 1134  CA  THR A 243     7448   8055   7040    680    -69    112       C  
ATOM   1135  CB  THR A 243       6.967   7.260  17.425  1.00 67.75           C  
ANISOU 1135  CB  THR A 243     8484   9157   8101    728   -160    124       C  
ATOM   1136  OG1 THR A 243       8.026   6.821  16.572  1.00 67.47           O  
ANISOU 1136  OG1 THR A 243     8553   9042   8042    663   -217    104       O  
ATOM   1137  CG2 THR A 243       6.954   8.787  17.517  1.00 65.76           C  
ANISOU 1137  CG2 THR A 243     8248   8893   7844    887   -155    145       C  
ATOM   1138  C   THR A 243       7.006   5.056  18.717  1.00 63.63           C  
ANISOU 1138  C   THR A 243     7967   8617   7593    525    -69     97       C  
ATOM   1139  O   THR A 243       7.848   4.437  18.055  1.00 62.04           O  
ANISOU 1139  O   THR A 243     7844   8350   7377    448   -112     77       O  
ATOM   1140  N   PRO A 244       6.049   4.427  19.439  1.00 61.69           N  
ANISOU 1140  N   PRO A 244     7621   8449   7370    475    -12    104       N  
ATOM   1141  CA  PRO A 244       5.959   2.954  19.419  1.00 61.62           C  
ANISOU 1141  CA  PRO A 244     7599   8445   7368    321     -4     89       C  
ATOM   1142  CB  PRO A 244       4.784   2.649  20.357  1.00 64.50           C  
ANISOU 1142  CB  PRO A 244     7847   8905   7757    302     71    104       C  
ATOM   1143  CG  PRO A 244       4.000   3.916  20.419  1.00 69.81           C  
ANISOU 1143  CG  PRO A 244     8425   9658   8441    440     76    127       C  
ATOM   1144  CD  PRO A 244       5.005   5.015  20.304  1.00 64.37           C  
ANISOU 1144  CD  PRO A 244     7857   8871   7728    556     54    125       C  
ATOM   1145  C   PRO A 244       5.783   2.340  18.027  1.00 65.19           C  
ANISOU 1145  C   PRO A 244     8010   8940   7821    228    -91     78       C  
ATOM   1146  O   PRO A 244       4.884   2.736  17.278  1.00 65.34           O  
ANISOU 1146  O   PRO A 244     7910   9067   7850    251   -140     91       O  
ATOM   1147  N   TYR A 245       6.710   1.411  17.672  1.00 60.56           N  
ANISOU 1147  N   TYR A 245     7528   8263   7220    130   -110     52       N  
ATOM   1148  CA  TYR A 245       6.800   0.642  16.418  1.00 60.16           C  
ANISOU 1148  CA  TYR A 245     7477   8220   7161     25   -182     31       C  
ATOM   1149  CB  TYR A 245       5.558  -0.261  16.220  1.00 63.28           C  
ANISOU 1149  CB  TYR A 245     7739   8729   7575    -92   -183     30       C  
ATOM   1150  CG  TYR A 245       5.385  -1.332  17.277  1.00 66.03           C  
ANISOU 1150  CG  TYR A 245     8097   9053   7938   -186   -101     26       C  
ATOM   1151  CD2 TYR A 245       5.941  -2.599  17.112  1.00 66.70           C  
ANISOU 1151  CD2 TYR A 245     8268   9059   8017   -314    -95      0       C  
ATOM   1152  CE2 TYR A 245       5.773  -3.594  18.075  1.00 67.99           C  
ANISOU 1152  CE2 TYR A 245     8447   9194   8192   -400    -19      1       C  
ATOM   1153  CZ  TYR A 245       5.033  -3.329  19.217  1.00 76.34           C  
ANISOU 1153  CZ  TYR A 245     9432  10310   9265   -363     54     26       C  
ATOM   1154  OH  TYR A 245       4.869  -4.305  20.171  1.00 77.66           O  
ANISOU 1154  OH  TYR A 245     9620  10449   9439   -451    132     30       O  
ATOM   1155  CE1 TYR A 245       4.463  -2.079  19.397  1.00 70.22           C  
ANISOU 1155  CE1 TYR A 245     8566   9618   8497   -236     53     48       C  
ATOM   1156  CD1 TYR A 245       4.634  -1.093  18.425  1.00 68.81           C  
ANISOU 1156  CD1 TYR A 245     8374   9461   8309   -146    -25     49       C  
ATOM   1157  C   TYR A 245       7.066   1.492  15.142  1.00 61.54           C  
ANISOU 1157  C   TYR A 245     7659   8408   7315     87   -272     32       C  
ATOM   1158  O   TYR A 245       7.090   0.926  14.042  1.00 61.09           O  
ANISOU 1158  O   TYR A 245     7597   8369   7245      3   -335     14       O  
ATOM   1159  N   ARG A 246       7.308   2.818  15.288  1.00 55.81           N  
ANISOU 1159  N   ARG A 246     6958   7664   6583    230   -274     51       N  
ATOM   1160  CA  ARG A 246       7.529   3.734  14.159  1.00 54.62           C  
ANISOU 1160  CA  ARG A 246     6819   7522   6411    300   -353     59       C  
ATOM   1161  CB  ARG A 246       6.295   4.642  13.973  1.00 56.37           C  
ANISOU 1161  CB  ARG A 246     6900   7871   6647    390   -376     94       C  
ATOM   1162  CG  ARG A 246       5.061   3.934  13.416  1.00 70.56           C  
ANISOU 1162  CG  ARG A 246     8548   9805   8458    298   -414     97       C  
ATOM   1163  CD  ARG A 246       3.765   4.554  13.916  1.00 84.89           C  
ANISOU 1163  CD  ARG A 246    10207  11745  10302    376   -388    132       C  
ATOM   1164  NE  ARG A 246       3.516   4.244  15.328  1.00 96.50           N  
ANISOU 1164  NE  ARG A 246    11664  13203  11798    376   -285    132       N  
ATOM   1165  CZ  ARG A 246       2.385   4.512  15.975  1.00112.06           C  
ANISOU 1165  CZ  ARG A 246    13501  15279  13798    422   -238    156       C  
ATOM   1166  NH1 ARG A 246       1.372   5.095  15.345  1.00 99.85           N  
ANISOU 1166  NH1 ARG A 246    11812  13861  12264    477   -287    185       N  
ATOM   1167  NH2 ARG A 246       2.257   4.193  17.256  1.00 98.68           N  
ANISOU 1167  NH2 ARG A 246    11811  13564  12119    415   -140    153       N  
ATOM   1168  C   ARG A 246       8.818   4.586  14.249  1.00 54.94           C  
ANISOU 1168  C   ARG A 246     7002   7443   6430    389   -351     56       C  
ATOM   1169  O   ARG A 246       8.877   5.651  13.630  1.00 54.34           O  
ANISOU 1169  O   ARG A 246     6934   7374   6339    478   -398     72       O  
ATOM   1170  N   THR A 247       9.850   4.124  14.986  1.00 48.97           N  
ANISOU 1170  N   THR A 247     6357   6579   5670    363   -300     38       N  
ATOM   1171  CA  THR A 247      11.107   4.879  15.131  1.00 46.97           C  
ANISOU 1171  CA  THR A 247     6234   6217   5397    435   -296     34       C  
ATOM   1172  CB  THR A 247      11.551   4.934  16.605  1.00 57.80           C  
ANISOU 1172  CB  THR A 247     7664   7525   6773    466   -215     35       C  
ATOM   1173  OG1 THR A 247      10.449   5.341  17.422  1.00 60.30           O  
ANISOU 1173  OG1 THR A 247     7886   7918   7107    523   -168     55       O  
ATOM   1174  CG2 THR A 247      12.733   5.879  16.829  1.00 56.10           C  
ANISOU 1174  CG2 THR A 247     7571   7211   6535    544   -212     32       C  
ATOM   1175  C   THR A 247      12.201   4.355  14.184  1.00 47.45           C  
ANISOU 1175  C   THR A 247     6390   6204   5436    367   -342      9       C  
ATOM   1176  O   THR A 247      12.614   3.205  14.308  1.00 45.89           O  
ANISOU 1176  O   THR A 247     6230   5964   5243    270   -323    -11       O  
ATOM   1177  N   ASP A 248      12.659   5.203  13.239  1.00 42.25           N  
ANISOU 1177  N   ASP A 248     5772   5527   4754    420   -398     12       N  
ATOM   1178  CA  ASP A 248      13.693   4.856  12.251  1.00 40.99           C  
ANISOU 1178  CA  ASP A 248     5702   5302   4570    366   -441    -11       C  
ATOM   1179  CB  ASP A 248      13.077   4.074  11.069  1.00 43.70           C  
ANISOU 1179  CB  ASP A 248     5984   5713   4905    272   -497    -24       C  
ATOM   1180  CG  ASP A 248      12.050   4.860  10.277  1.00 58.82           C  
ANISOU 1180  CG  ASP A 248     7805   7733   6810    321   -558      1       C  
ATOM   1181  OD1 ASP A 248      11.077   5.354  10.890  1.00 60.34           O  
ANISOU 1181  OD1 ASP A 248     7902   7999   7024    380   -540     28       O  
ATOM   1182  OD2 ASP A 248      12.205   4.960   9.041  1.00 68.28           O  
ANISOU 1182  OD2 ASP A 248     9021   8943   7978    299   -624     -4       O  
ATOM   1183  C   ASP A 248      14.485   6.084  11.751  1.00 42.23           C  
ANISOU 1183  C   ASP A 248     5936   5407   4701    455   -471     -2       C  
ATOM   1184  O   ASP A 248      15.091   6.042  10.675  1.00 41.61           O  
ANISOU 1184  O   ASP A 248     5911   5302   4598    425   -518    -15       O  
ATOM   1185  N   THR A 249      14.476   7.172  12.530  1.00 36.96           N  
ANISOU 1185  N   THR A 249     5283   4724   4037    560   -441     18       N  
ATOM   1186  CA  THR A 249      15.189   8.402  12.182  1.00 35.97           C  
ANISOU 1186  CA  THR A 249     5236   4544   3887    646   -462     28       C  
ATOM   1187  CB  THR A 249      14.224   9.494  11.659  1.00 41.85           C  
ANISOU 1187  CB  THR A 249     5915   5359   4628    738   -498     60       C  
ATOM   1188  OG1 THR A 249      13.220   9.751  12.640  1.00 43.92           O  
ANISOU 1188  OG1 THR A 249     6092   5678   4917    793   -453     78       O  
ATOM   1189  CG2 THR A 249      13.591   9.151  10.308  1.00 38.00           C  
ANISOU 1189  CG2 THR A 249     5363   4949   4126    692   -573     66       C  
ATOM   1190  C   THR A 249      16.001   8.953  13.353  1.00 38.88           C  
ANISOU 1190  C   THR A 249     5688   4829   4256    698   -404     25       C  
ATOM   1191  O   THR A 249      15.669   8.713  14.518  1.00 37.93           O  
ANISOU 1191  O   THR A 249     5543   4716   4154    705   -348     26       O  
ATOM   1192  N   LEU A 250      17.071   9.693  13.027  1.00 34.22           N  
ANISOU 1192  N   LEU A 250     5198   4163   3641    731   -419     21       N  
ATOM   1193  CA  LEU A 250      17.912  10.398  13.981  1.00 32.89           C  
ANISOU 1193  CA  LEU A 250     5116   3916   3464    780   -376     18       C  
ATOM   1194  CB  LEU A 250      19.252   9.685  14.225  1.00 31.77           C  
ANISOU 1194  CB  LEU A 250     5057   3699   3317    711   -363     -6       C  
ATOM   1195  CG  LEU A 250      20.155  10.366  15.262  1.00 35.42           C  
ANISOU 1195  CG  LEU A 250     5604   4087   3766    750   -324    -10       C  
ATOM   1196  CD1 LEU A 250      19.721  10.023  16.680  1.00 35.28           C  
ANISOU 1196  CD1 LEU A 250     5561   4082   3761    757   -266     -8       C  
ATOM   1197  CD2 LEU A 250      21.614  10.011  15.039  1.00 36.80           C  
ANISOU 1197  CD2 LEU A 250     5861   4192   3930    695   -332    -28       C  
ATOM   1198  C   LEU A 250      18.124  11.813  13.441  1.00 36.29           C  
ANISOU 1198  C   LEU A 250     5599   4318   3872    866   -402     33       C  
ATOM   1199  O   LEU A 250      18.603  11.979  12.323  1.00 35.21           O  
ANISOU 1199  O   LEU A 250     5500   4164   3715    849   -449     33       O  
ATOM   1200  N   THR A 251      17.740  12.824  14.228  1.00 32.72           N  
ANISOU 1200  N   THR A 251     5153   3859   3421    957   -367     47       N  
ATOM   1201  CA  THR A 251      17.863  14.223  13.843  1.00 32.41           C  
ANISOU 1201  CA  THR A 251     5170   3784   3361   1046   -382     63       C  
ATOM   1202  CB  THR A 251      16.532  14.953  14.107  1.00 39.50           C  
ANISOU 1202  CB  THR A 251     5992   4741   4273   1146   -367     91       C  
ATOM   1203  OG1 THR A 251      15.480  14.284  13.401  1.00 39.44           O  
ANISOU 1203  OG1 THR A 251     5865   4837   4285   1121   -404    105       O  
ATOM   1204  CG2 THR A 251      16.562  16.406  13.689  1.00 35.40           C  
ANISOU 1204  CG2 THR A 251     5532   4183   3735   1247   -383    113       C  
ATOM   1205  C   THR A 251      19.097  14.850  14.507  1.00 35.68           C  
ANISOU 1205  C   THR A 251     5706   4097   3753   1056   -352     47       C  
ATOM   1206  O   THR A 251      19.361  14.612  15.686  1.00 34.58           O  
ANISOU 1206  O   THR A 251     5587   3933   3618   1045   -302     32       O  
ATOM   1207  N   GLU A 252      19.853  15.634  13.729  1.00 31.77           N  
ANISOU 1207  N   GLU A 252     5292   3547   3232   1070   -383     50       N  
ATOM   1208  CA  GLU A 252      21.054  16.340  14.164  1.00 30.60           C  
ANISOU 1208  CA  GLU A 252     5260   3306   3059   1072   -363     35       C  
ATOM   1209  CB  GLU A 252      22.229  15.991  13.233  1.00 31.19           C  
ANISOU 1209  CB  GLU A 252     5389   3344   3117    996   -400     23       C  
ATOM   1210  CG  GLU A 252      23.542  16.668  13.581  1.00 35.74           C  
ANISOU 1210  CG  GLU A 252     6076   3834   3670    984   -384      8       C  
ATOM   1211  CD  GLU A 252      24.637  16.472  12.556  1.00 44.62           C  
ANISOU 1211  CD  GLU A 252     7249   4927   4777    921   -418      0       C  
ATOM   1212  OE1 GLU A 252      25.015  15.308  12.298  1.00 28.71           O  
ANISOU 1212  OE1 GLU A 252     5202   2932   2774    849   -427    -14       O  
ATOM   1213  OE2 GLU A 252      25.141  17.489  12.033  1.00 42.46           O  
ANISOU 1213  OE2 GLU A 252     7050   4605   4477    945   -430      8       O  
ATOM   1214  C   GLU A 252      20.814  17.851  14.187  1.00 34.73           C  
ANISOU 1214  C   GLU A 252     5841   3788   3565   1171   -353     52       C  
ATOM   1215  O   GLU A 252      20.190  18.391  13.275  1.00 35.34           O  
ANISOU 1215  O   GLU A 252     5897   3890   3639   1224   -388     79       O  
ATOM   1216  N   TYR A 253      21.308  18.520  15.246  1.00 31.86           N  
ANISOU 1216  N   TYR A 253     5556   3361   3189   1196   -307     37       N  
ATOM   1217  CA  TYR A 253      21.248  19.971  15.454  1.00 32.07           C  
ANISOU 1217  CA  TYR A 253     5661   3327   3196   1284   -285     46       C  
ATOM   1218  CB  TYR A 253      20.417  20.308  16.703  1.00 33.42           C  
ANISOU 1218  CB  TYR A 253     5812   3509   3378   1355   -224     42       C  
ATOM   1219  CG  TYR A 253      18.968  19.885  16.589  1.00 34.59           C  
ANISOU 1219  CG  TYR A 253     5831   3754   3559   1404   -223     66       C  
ATOM   1220  CD2 TYR A 253      17.994  20.777  16.157  1.00 35.49           C  
ANISOU 1220  CD2 TYR A 253     5917   3886   3679   1511   -227     97       C  
ATOM   1221  CE2 TYR A 253      16.657  20.394  16.049  1.00 36.78           C  
ANISOU 1221  CE2 TYR A 253     5950   4150   3876   1556   -229    120       C  
ATOM   1222  CZ  TYR A 253      16.285  19.097  16.365  1.00 41.91           C  
ANISOU 1222  CZ  TYR A 253     6500   4877   4549   1483   -225    110       C  
ATOM   1223  OH  TYR A 253      14.969  18.718  16.256  1.00 43.06           O  
ANISOU 1223  OH  TYR A 253     6511   5125   4725   1517   -226    132       O  
ATOM   1224  CE1 TYR A 253      17.237  18.194  16.809  1.00 36.87           C  
ANISOU 1224  CE1 TYR A 253     5897   4210   3902   1377   -218     80       C  
ATOM   1225  CD1 TYR A 253      18.569  18.591  16.918  1.00 36.19           C  
ANISOU 1225  CD1 TYR A 253     5936   4030   3786   1342   -218     59       C  
ATOM   1226  C   TYR A 253      22.684  20.453  15.606  1.00 35.99           C  
ANISOU 1226  C   TYR A 253     6280   3733   3661   1237   -281     24       C  
ATOM   1227  O   TYR A 253      23.501  19.730  16.170  1.00 34.51           O  
ANISOU 1227  O   TYR A 253     6104   3536   3471   1161   -271      0       O  
ATOM   1228  N   SER A 254      23.012  21.632  15.060  1.00 34.12           N  
ANISOU 1228  N   SER A 254     6132   3433   3400   1277   -292     34       N  
ATOM   1229  CA  SER A 254      24.382  22.165  15.097  1.00 33.51           C  
ANISOU 1229  CA  SER A 254     6168   3271   3291   1225   -290     15       C  
ATOM   1230  CB  SER A 254      24.593  23.202  13.994  1.00 37.49           C  
ANISOU 1230  CB  SER A 254     6746   3726   3772   1257   -318     37       C  
ATOM   1231  OG  SER A 254      23.743  24.324  14.158  1.00 46.76           O  
ANISOU 1231  OG  SER A 254     7953   4871   4943   1366   -295     57       O  
ATOM   1232  C   SER A 254      24.795  22.718  16.458  1.00 36.30           C  
ANISOU 1232  C   SER A 254     6598   3568   3627   1231   -238    -13       C  
ATOM   1233  O   SER A 254      25.993  22.825  16.726  1.00 35.99           O  
ANISOU 1233  O   SER A 254     6630   3480   3564   1163   -236    -35       O  
ATOM   1234  N   SER A 255      23.814  23.072  17.309  1.00 32.57           N  
ANISOU 1234  N   SER A 255     6108   3105   3162   1310   -193    -12       N  
ATOM   1235  CA  SER A 255      24.047  23.621  18.654  1.00 32.29           C  
ANISOU 1235  CA  SER A 255     6146   3018   3103   1322   -138    -40       C  
ATOM   1236  CB  SER A 255      24.379  25.113  18.565  1.00 35.14           C  
ANISOU 1236  CB  SER A 255     6637   3282   3433   1368   -121    -43       C  
ATOM   1237  OG  SER A 255      23.275  25.864  18.085  1.00 38.99           O  
ANISOU 1237  OG  SER A 255     7111   3769   3934   1482   -112    -13       O  
ATOM   1238  C   SER A 255      22.830  23.432  19.565  1.00 36.62           C  
ANISOU 1238  C   SER A 255     6627   3615   3671   1391    -89    -39       C  
ATOM   1239  O   SER A 255      21.742  23.087  19.083  1.00 36.57           O  
ANISOU 1239  O   SER A 255     6520   3679   3697   1441    -99    -13       O  
ATOM   1240  N   LYS A 256      23.014  23.721  20.878  1.00 33.34           N  
ANISOU 1240  N   LYS A 256     6271   3165   3231   1392    -35    -68       N  
ATOM   1241  CA  LYS A 256      21.984  23.723  21.925  1.00 33.84           C  
ANISOU 1241  CA  LYS A 256     6296   3260   3301   1456     26    -73       C  
ATOM   1242  CB  LYS A 256      22.627  24.103  23.281  1.00 36.38           C  
ANISOU 1242  CB  LYS A 256     6718   3526   3579   1427     75   -112       C  
ATOM   1243  CG  LYS A 256      21.715  23.991  24.503  1.00 43.89           C  
ANISOU 1243  CG  LYS A 256     7638   4509   4528   1476    145   -124       C  
ATOM   1244  CD  LYS A 256      22.051  25.030  25.583  1.00 51.63           C  
ANISOU 1244  CD  LYS A 256     8751   5409   5459   1499    204   -160       C  
ATOM   1245  CE  LYS A 256      23.293  24.714  26.383  1.00 61.27           C  
ANISOU 1245  CE  LYS A 256    10044   6601   6633   1391    195   -191       C  
ATOM   1246  NZ  LYS A 256      23.570  25.765  27.396  1.00 72.27           N  
ANISOU 1246  NZ  LYS A 256    11571   7918   7972   1409    250   -230       N  
ATOM   1247  C   LYS A 256      20.904  24.745  21.544  1.00 38.68           C  
ANISOU 1247  C   LYS A 256     6908   3860   3927   1584     50    -52       C  
ATOM   1248  O   LYS A 256      19.710  24.453  21.620  1.00 38.32           O  
ANISOU 1248  O   LYS A 256     6761   3885   3913   1648     72    -33       O  
ATOM   1249  N   ASP A 257      21.351  25.928  21.100  1.00 37.20           N  
ANISOU 1249  N   ASP A 257     6833   3585   3717   1618     45    -51       N  
ATOM   1250  CA  ASP A 257      20.531  27.061  20.663  1.00 38.89           C  
ANISOU 1250  CA  ASP A 257     7074   3764   3939   1743     65    -27       C  
ATOM   1251  CB  ASP A 257      21.434  28.243  20.243  1.00 41.84           C  
ANISOU 1251  CB  ASP A 257     7600   4020   4276   1741     56    -33       C  
ATOM   1252  CG  ASP A 257      22.616  28.498  21.170  1.00 56.72           C  
ANISOU 1252  CG  ASP A 257     9604   5830   6115   1654     81    -81       C  
ATOM   1253  OD2 ASP A 257      22.622  29.550  21.845  1.00 61.38           O  
ANISOU 1253  OD2 ASP A 257    10307   6339   6677   1702    136   -104       O  
ATOM   1254  OD1 ASP A 257      23.552  27.653  21.195  1.00 57.95           O  
ANISOU 1254  OD1 ASP A 257     9744   6011   6263   1539     44    -95       O  
ATOM   1255  C   ASP A 257      19.607  26.648  19.506  1.00 42.02           C  
ANISOU 1255  C   ASP A 257     7345   4245   4377   1791     16     21       C  
ATOM   1256  O   ASP A 257      18.402  26.921  19.552  1.00 41.59           O  
ANISOU 1256  O   ASP A 257     7226   4230   4347   1899     43     44       O  
ATOM   1257  N   ASP A 258      20.164  25.950  18.498  1.00 38.00           N  
ANISOU 1257  N   ASP A 258     6797   3768   3873   1709    -53     34       N  
ATOM   1258  CA  ASP A 258      19.390  25.457  17.358  1.00 38.07           C  
ANISOU 1258  CA  ASP A 258     6692   3861   3913   1734   -108     75       C  
ATOM   1259  CB  ASP A 258      20.305  25.043  16.202  1.00 39.48           C  
ANISOU 1259  CB  ASP A 258     6886   4034   4079   1643   -178     82       C  
ATOM   1260  CG  ASP A 258      20.947  26.225  15.506  1.00 51.29           C  
ANISOU 1260  CG  ASP A 258     8509   5434   5543   1666   -193     93       C  
ATOM   1261  OD1 ASP A 258      20.220  27.182  15.171  1.00 51.40           O  
ANISOU 1261  OD1 ASP A 258     8546   5426   5560   1775   -187    125       O  
ATOM   1262  OD2 ASP A 258      22.174  26.190  15.289  1.00 59.57           O  
ANISOU 1262  OD2 ASP A 258     9635   6431   6567   1575   -211     73       O  
ATOM   1263  C   ASP A 258      18.440  24.334  17.760  1.00 40.76           C  
ANISOU 1263  C   ASP A 258     6884   4315   4289   1727    -98     78       C  
ATOM   1264  O   ASP A 258      17.348  24.243  17.199  1.00 40.62           O  
ANISOU 1264  O   ASP A 258     6763   4371   4299   1791   -118    113       O  
ATOM   1265  N   PHE A 259      18.835  23.521  18.764  1.00 36.62           N  
ANISOU 1265  N   PHE A 259     6349   3802   3761   1651    -67     45       N  
ATOM   1266  CA  PHE A 259      18.038  22.413  19.293  1.00 36.71           C  
ANISOU 1266  CA  PHE A 259     6234   3911   3802   1630    -49     45       C  
ATOM   1267  CB  PHE A 259      18.896  21.482  20.173  1.00 37.12           C  
ANISOU 1267  CB  PHE A 259     6308   3955   3841   1522    -32     11       C  
ATOM   1268  CG  PHE A 259      18.217  20.279  20.792  1.00 38.07           C  
ANISOU 1268  CG  PHE A 259     6315   4163   3986   1485    -10     10       C  
ATOM   1269  CD1 PHE A 259      17.356  19.482  20.046  1.00 40.86           C  
ANISOU 1269  CD1 PHE A 259     6541   4609   4376   1475    -44     35       C  
ATOM   1270  CE1 PHE A 259      16.755  18.353  20.608  1.00 41.62           C  
ANISOU 1270  CE1 PHE A 259     6538   4781   4495   1429    -21     33       C  
ATOM   1271  CZ  PHE A 259      17.035  18.000  21.910  1.00 40.69           C  
ANISOU 1271  CZ  PHE A 259     6452   4647   4362   1398     36     11       C  
ATOM   1272  CE2 PHE A 259      17.895  18.770  22.662  1.00 42.49           C  
ANISOU 1272  CE2 PHE A 259     6805   4788   4551   1409     67    -13       C  
ATOM   1273  CD2 PHE A 259      18.496  19.899  22.099  1.00 39.94           C  
ANISOU 1273  CD2 PHE A 259     6579   4389   4208   1449     43    -15       C  
ATOM   1274  C   PHE A 259      16.769  22.897  20.008  1.00 43.75           C  
ANISOU 1274  C   PHE A 259     7073   4837   4712   1742     14     54       C  
ATOM   1275  O   PHE A 259      15.688  22.361  19.743  1.00 44.62           O  
ANISOU 1275  O   PHE A 259     7052   5045   4858   1769      7     78       O  
ATOM   1276  N   ILE A 260      16.895  23.918  20.880  1.00 41.29           N  
ANISOU 1276  N   ILE A 260     6864   4448   4376   1805     76     35       N  
ATOM   1277  CA  ILE A 260      15.764  24.505  21.606  1.00 42.47           C  
ANISOU 1277  CA  ILE A 260     6982   4617   4539   1921    148     40       C  
ATOM   1278  CB  ILE A 260      16.240  25.452  22.750  1.00 45.88           C  
ANISOU 1278  CB  ILE A 260     7557   4945   4929   1952    221      2       C  
ATOM   1279  CG1 ILE A 260      17.050  24.667  23.815  1.00 45.68           C  
ANISOU 1279  CG1 ILE A 260     7570   4913   4875   1837    242    -38       C  
ATOM   1280  CD1 ILE A 260      18.003  25.525  24.698  1.00 51.86           C  
ANISOU 1280  CD1 ILE A 260     8521   5582   5603   1819    280    -80       C  
ATOM   1281  CG2 ILE A 260      15.051  26.199  23.397  1.00 47.23           C  
ANISOU 1281  CG2 ILE A 260     7704   5126   5113   2088    303      6       C  
ATOM   1282  C   ILE A 260      14.799  25.173  20.611  1.00 48.19           C  
ANISOU 1282  C   ILE A 260     7647   5371   5292   2038    123     86       C  
ATOM   1283  O   ILE A 260      13.590  24.935  20.682  1.00 49.32           O  
ANISOU 1283  O   ILE A 260     7664   5604   5469   2104    144    108       O  
ATOM   1284  N   ALA A 261      15.348  25.948  19.651  1.00 44.62           N  
ANISOU 1284  N   ALA A 261     7279   4852   4824   2057     75    103       N  
ATOM   1285  CA  ALA A 261      14.603  26.649  18.596  1.00 45.24           C  
ANISOU 1285  CA  ALA A 261     7321   4946   4920   2165     41    152       C  
ATOM   1286  CB  ALA A 261      15.518  27.635  17.882  1.00 45.77           C  
ANISOU 1286  CB  ALA A 261     7536   4899   4954   2171     10    158       C  
ATOM   1287  C   ALA A 261      13.923  25.717  17.568  1.00 49.07           C  
ANISOU 1287  C   ALA A 261     7651   5557   5438   2139    -32    190       C  
ATOM   1288  O   ALA A 261      13.067  26.171  16.811  1.00 49.68           O  
ANISOU 1288  O   ALA A 261     7664   5677   5533   2236    -60    235       O  
ATOM   1289  N   GLY A 262      14.302  24.443  17.557  1.00 45.56           N  
ANISOU 1289  N   GLY A 262     7148   5166   4996   2011    -63    171       N  
ATOM   1290  CA  GLY A 262      13.771  23.442  16.636  1.00 45.27           C  
ANISOU 1290  CA  GLY A 262     6975   5241   4983   1961   -131    196       C  
ATOM   1291  C   GLY A 262      14.237  23.688  15.216  1.00 48.80           C  
ANISOU 1291  C   GLY A 262     7460   5670   5413   1942   -213    222       C  
ATOM   1292  O   GLY A 262      13.426  23.696  14.286  1.00 48.70           O  
ANISOU 1292  O   GLY A 262     7357   5732   5414   1986   -265    263       O  
ATOM   1293  N   ARG A 263      15.554  23.929  15.057  1.00 44.78           N  
ANISOU 1293  N   ARG A 263     7083   5061   4869   1876   -225    199       N  
ATOM   1294  CA  ARG A 263      16.227  24.212  13.788  1.00 44.15           C  
ANISOU 1294  CA  ARG A 263     7066   4946   4764   1846   -293    217       C  
ATOM   1295  CB  ARG A 263      16.913  25.588  13.858  1.00 45.86           C  
ANISOU 1295  CB  ARG A 263     7441   5034   4949   1902   -268    217       C  
ATOM   1296  CG  ARG A 263      17.397  26.146  12.519  1.00 60.51           C  
ANISOU 1296  CG  ARG A 263     9362   6852   6778   1905   -330    250       C  
ATOM   1297  CD  ARG A 263      18.022  27.528  12.667  1.00 75.45           C  
ANISOU 1297  CD  ARG A 263    11417   8611   8639   1957   -298    249       C  
ATOM   1298  NE  ARG A 263      17.042  28.552  13.046  1.00 87.19           N  
ANISOU 1298  NE  ARG A 263    12913  10075  10139   2107   -254    275       N  
ATOM   1299  CZ  ARG A 263      16.918  29.069  14.266  1.00100.57           C  
ANISOU 1299  CZ  ARG A 263    14658  11716  11838   2156   -176    247       C  
ATOM   1300  NH1 ARG A 263      17.722  28.677  15.247  1.00 85.18           N  
ANISOU 1300  NH1 ARG A 263    12756   9732   9877   2065   -137    193       N  
ATOM   1301  NH2 ARG A 263      15.994  29.988  14.513  1.00 88.42           N  
ANISOU 1301  NH2 ARG A 263    13125  10156  10312   2300   -134    273       N  
ATOM   1302  C   ARG A 263      17.240  23.083  13.494  1.00 45.13           C  
ANISOU 1302  C   ARG A 263     7194   5077   4877   1698   -327    187       C  
ATOM   1303  O   ARG A 263      18.408  23.184  13.887  1.00 43.56           O  
ANISOU 1303  O   ARG A 263     7099   4796   4655   1636   -308    155       O  
ATOM   1304  N   PRO A 264      16.812  21.989  12.825  1.00 40.64           N  
ANISOU 1304  N   PRO A 264     6512   4605   4324   1638   -376    196       N  
ATOM   1305  CA  PRO A 264      17.755  20.886  12.557  1.00 38.93           C  
ANISOU 1305  CA  PRO A 264     6304   4389   4099   1504   -402    166       C  
ATOM   1306  CB  PRO A 264      16.835  19.695  12.308  1.00 40.69           C  
ANISOU 1306  CB  PRO A 264     6381   4728   4349   1463   -428    172       C  
ATOM   1307  CG  PRO A 264      15.582  20.289  11.761  1.00 46.43           C  
ANISOU 1307  CG  PRO A 264     7031   5523   5088   1565   -454    217       C  
ATOM   1308  CD  PRO A 264      15.461  21.690  12.301  1.00 42.74           C  
ANISOU 1308  CD  PRO A 264     6639   4985   4615   1687   -409    232       C  
ATOM   1309  C   PRO A 264      18.684  21.134  11.376  1.00 40.78           C  
ANISOU 1309  C   PRO A 264     6619   4575   4299   1460   -454    172       C  
ATOM   1310  O   PRO A 264      18.336  21.885  10.470  1.00 40.20           O  
ANISOU 1310  O   PRO A 264     6561   4501   4211   1522   -491    208       O  
ATOM   1311  N   THR A 265      19.873  20.513  11.396  1.00 36.51           N  
ANISOU 1311  N   THR A 265     6130   3996   3747   1355   -455    139       N  
ATOM   1312  CA  THR A 265      20.836  20.613  10.295  1.00 35.58           C  
ANISOU 1312  CA  THR A 265     6084   3837   3597   1299   -497    140       C  
ATOM   1313  CB  THR A 265      22.279  20.450  10.791  1.00 42.43           C  
ANISOU 1313  CB  THR A 265     7040   4629   4453   1221   -469    102       C  
ATOM   1314  OG1 THR A 265      22.493  21.263  11.939  1.00 44.34           O  
ANISOU 1314  OG1 THR A 265     7349   4807   4692   1267   -416     91       O  
ATOM   1315  CG2 THR A 265      23.311  20.796   9.720  1.00 39.67           C  
ANISOU 1315  CG2 THR A 265     6775   4229   4069   1174   -502    104       C  
ATOM   1316  C   THR A 265      20.506  19.518   9.281  1.00 38.21           C  
ANISOU 1316  C   THR A 265     6331   4253   3934   1235   -551    144       C  
ATOM   1317  O   THR A 265      20.496  19.779   8.081  1.00 37.24           O  
ANISOU 1317  O   THR A 265     6223   4141   3786   1237   -601    167       O  
ATOM   1318  N   THR A 266      20.245  18.287   9.778  1.00 34.32           N  
ANISOU 1318  N   THR A 266     5756   3816   3469   1173   -539    121       N  
ATOM   1319  CA  THR A 266      19.952  17.102   8.964  1.00 33.52           C  
ANISOU 1319  CA  THR A 266     5577   3788   3372   1097   -581    116       C  
ATOM   1320  CB  THR A 266      21.259  16.536   8.350  1.00 37.15           C  
ANISOU 1320  CB  THR A 266     6104   4201   3811   1001   -594     89       C  
ATOM   1321  OG1 THR A 266      20.923  15.604   7.323  1.00 37.70           O  
ANISOU 1321  OG1 THR A 266     6114   4335   3874    937   -640     86       O  
ATOM   1322  CG2 THR A 266      22.182  15.886   9.388  1.00 32.74           C  
ANISOU 1322  CG2 THR A 266     5576   3595   3269    943   -545     54       C  
ATOM   1323  C   THR A 266      19.191  16.025   9.749  1.00 37.09           C  
ANISOU 1323  C   THR A 266     5924   4307   3861   1066   -558    103       C  
ATOM   1324  O   THR A 266      19.087  16.092  10.980  1.00 36.68           O  
ANISOU 1324  O   THR A 266     5868   4238   3829   1093   -504     93       O  
ATOM   1325  N   THR A 267      18.707  15.013   9.018  1.00 32.43           N  
ANISOU 1325  N   THR A 267     5256   3791   3276   1003   -596    100       N  
ATOM   1326  CA  THR A 267      18.027  13.840   9.553  1.00 31.70           C  
ANISOU 1326  CA  THR A 267     5066   3763   3215    951   -579     86       C  
ATOM   1327  CB  THR A 267      16.492  13.966   9.419  1.00 39.75           C  
ANISOU 1327  CB  THR A 267     5966   4885   4251   1005   -600    116       C  
ATOM   1328  OG1 THR A 267      16.069  15.146  10.100  1.00 40.52           O  
ANISOU 1328  OG1 THR A 267     6074   4965   4355   1122   -569    140       O  
ATOM   1329  CG2 THR A 267      15.745  12.773  10.013  1.00 38.18           C  
ANISOU 1329  CG2 THR A 267     5665   4755   4085    945   -576    103       C  
ATOM   1330  C   THR A 267      18.617  12.609   8.867  1.00 33.59           C  
ANISOU 1330  C   THR A 267     5311   4005   3447    835   -603     58       C  
ATOM   1331  O   THR A 267      18.932  12.643   7.676  1.00 32.46           O  
ANISOU 1331  O   THR A 267     5193   3865   3274    807   -651     59       O  
ATOM   1332  N   TYR A 268      18.791  11.542   9.629  1.00 29.40           N  
ANISOU 1332  N   TYR A 268     4763   3468   2941    770   -564     32       N  
ATOM   1333  CA  TYR A 268      19.317  10.288   9.121  1.00 28.88           C  
ANISOU 1333  CA  TYR A 268     4705   3395   2873    663   -574      3       C  
ATOM   1334  CB  TYR A 268      20.467   9.787  10.010  1.00 28.93           C  
ANISOU 1334  CB  TYR A 268     4779   3322   2891    628   -524    -21       C  
ATOM   1335  CG  TYR A 268      21.615  10.765  10.111  1.00 30.38           C  
ANISOU 1335  CG  TYR A 268     5061   3427   3054    669   -514    -20       C  
ATOM   1336  CD1 TYR A 268      22.658  10.743   9.189  1.00 31.75           C  
ANISOU 1336  CD1 TYR A 268     5302   3557   3203    631   -536    -33       C  
ATOM   1337  CE1 TYR A 268      23.715  11.648   9.270  1.00 30.82           C  
ANISOU 1337  CE1 TYR A 268     5272   3371   3067    660   -527    -32       C  
ATOM   1338  CZ  TYR A 268      23.735  12.591  10.283  1.00 37.13           C  
ANISOU 1338  CZ  TYR A 268     6098   4141   3868    726   -497    -20       C  
ATOM   1339  OH  TYR A 268      24.778  13.476  10.362  1.00 38.68           O  
ANISOU 1339  OH  TYR A 268     6383   4270   4045    744   -489    -22       O  
ATOM   1340  CE2 TYR A 268      22.706  12.637  11.209  1.00 31.67           C  
ANISOU 1340  CE2 TYR A 268     5347   3488   3199    769   -474     -9       C  
ATOM   1341  CD2 TYR A 268      21.659  11.719  11.125  1.00 31.05           C  
ANISOU 1341  CD2 TYR A 268     5175   3482   3142    741   -481     -8       C  
ATOM   1342  C   TYR A 268      18.206   9.266   9.083  1.00 34.05           C  
ANISOU 1342  C   TYR A 268     5256   4134   3549    608   -582      0       C  
ATOM   1343  O   TYR A 268      17.496   9.106  10.078  1.00 33.17           O  
ANISOU 1343  O   TYR A 268     5084   4054   3465    626   -546      7       O  
ATOM   1344  N   LYS A 269      18.036   8.595   7.931  1.00 32.51           N  
ANISOU 1344  N   LYS A 269     5041   3975   3336    538   -630    -12       N  
ATOM   1345  CA  LYS A 269      17.080   7.500   7.778  1.00 33.63           C  
ANISOU 1345  CA  LYS A 269     5093   4193   3493    463   -642    -22       C  
ATOM   1346  CB  LYS A 269      16.504   7.415   6.353  1.00 37.00           C  
ANISOU 1346  CB  LYS A 269     5483   4690   3887    427   -715    -19       C  
ATOM   1347  CG  LYS A 269      15.130   8.068   6.205  1.00 55.21           C  
ANISOU 1347  CG  LYS A 269     7679   7101   6195    487   -753     18       C  
ATOM   1348  CD  LYS A 269      13.988   7.201   6.762  1.00 67.51           C  
ANISOU 1348  CD  LYS A 269     9120   8743   7786    434   -739     15       C  
ATOM   1349  CE  LYS A 269      12.639   7.865   6.609  1.00 79.13           C  
ANISOU 1349  CE  LYS A 269    10474  10328   9265    502   -775     55       C  
ATOM   1350  NZ  LYS A 269      11.538   7.004   7.116  1.00 87.64           N  
ANISOU 1350  NZ  LYS A 269    11432  11493  10375    443   -758     51       N  
ATOM   1351  C   LYS A 269      17.845   6.244   8.140  1.00 37.55           C  
ANISOU 1351  C   LYS A 269     5633   4631   4003    372   -602    -57       C  
ATOM   1352  O   LYS A 269      18.862   5.934   7.516  1.00 36.35           O  
ANISOU 1352  O   LYS A 269     5560   4420   3833    332   -608    -80       O  
ATOM   1353  N   LEU A 270      17.407   5.567   9.202  1.00 35.42           N  
ANISOU 1353  N   LEU A 270     5317   4373   3766    348   -556    -60       N  
ATOM   1354  CA  LEU A 270      18.099   4.382   9.699  1.00 34.92           C  
ANISOU 1354  CA  LEU A 270     5299   4249   3720    273   -512    -86       C  
ATOM   1355  CB  LEU A 270      17.861   4.205  11.213  1.00 34.61           C  
ANISOU 1355  CB  LEU A 270     5238   4200   3711    295   -450    -75       C  
ATOM   1356  CG  LEU A 270      18.181   5.437  12.087  1.00 38.26           C  
ANISOU 1356  CG  LEU A 270     5730   4636   4173    400   -426    -53       C  
ATOM   1357  CD1 LEU A 270      18.104   5.105  13.540  1.00 37.58           C  
ANISOU 1357  CD1 LEU A 270     5638   4532   4108    406   -363    -47       C  
ATOM   1358  CD2 LEU A 270      19.540   6.048  11.752  1.00 40.08           C  
ANISOU 1358  CD2 LEU A 270     6062   4786   4381    432   -436    -59       C  
ATOM   1359  C   LEU A 270      17.772   3.109   8.893  1.00 39.36           C  
ANISOU 1359  C   LEU A 270     5840   4837   4280    160   -532   -114       C  
ATOM   1360  O   LEU A 270      16.668   3.003   8.354  1.00 39.64           O  
ANISOU 1360  O   LEU A 270     5792   4960   4310    133   -569   -109       O  
ATOM   1361  N   PRO A 271      18.732   2.155   8.760  1.00 36.58           N  
ANISOU 1361  N   PRO A 271     5561   4409   3928     95   -509   -143       N  
ATOM   1362  CA  PRO A 271      18.463   0.939   7.961  1.00 37.41           C  
ANISOU 1362  CA  PRO A 271     5661   4527   4027    -15   -523   -175       C  
ATOM   1363  CB  PRO A 271      19.832   0.253   7.893  1.00 38.52           C  
ANISOU 1363  CB  PRO A 271     5905   4562   4168    -45   -489   -201       C  
ATOM   1364  CG  PRO A 271      20.536   0.707   9.127  1.00 42.10           C  
ANISOU 1364  CG  PRO A 271     6391   4962   4644     27   -444   -179       C  
ATOM   1365  CD  PRO A 271      20.107   2.136   9.307  1.00 37.57           C  
ANISOU 1365  CD  PRO A 271     5780   4436   4060    119   -469   -149       C  
ATOM   1366  C   PRO A 271      17.402   0.007   8.552  1.00 41.88           C  
ANISOU 1366  C   PRO A 271     6152   5141   4619    -82   -500   -176       C  
ATOM   1367  O   PRO A 271      16.845  -0.824   7.830  1.00 41.71           O  
ANISOU 1367  O   PRO A 271     6103   5156   4588   -175   -523   -199       O  
ATOM   1368  N   HIS A 272      17.127   0.148   9.861  1.00 37.99           N  
ANISOU 1368  N   HIS A 272     5629   4648   4156    -42   -453   -153       N  
ATOM   1369  CA  HIS A 272      16.146  -0.662  10.583  1.00 38.13           C  
ANISOU 1369  CA  HIS A 272     5576   4710   4200   -100   -420   -149       C  
ATOM   1370  CB  HIS A 272      16.843  -1.826  11.322  1.00 38.44           C  
ANISOU 1370  CB  HIS A 272     5686   4660   4260   -156   -360   -162       C  
ATOM   1371  CG  HIS A 272      17.712  -2.676  10.454  1.00 41.66           C  
ANISOU 1371  CG  HIS A 272     6178   4996   4656   -223   -366   -197       C  
ATOM   1372  ND1 HIS A 272      17.172  -3.521   9.502  1.00 44.16           N  
ANISOU 1372  ND1 HIS A 272     6477   5340   4960   -326   -392   -227       N  
ATOM   1373  CE1 HIS A 272      18.203  -4.095   8.905  1.00 43.14           C  
ANISOU 1373  CE1 HIS A 272     6443   5128   4821   -357   -385   -256       C  
ATOM   1374  NE2 HIS A 272      19.359  -3.675   9.417  1.00 42.62           N  
ANISOU 1374  NE2 HIS A 272     6444   4988   4761   -280   -359   -244       N  
ATOM   1375  CD2 HIS A 272      19.061  -2.769  10.407  1.00 42.62           C  
ANISOU 1375  CD2 HIS A 272     6398   5022   4774   -198   -349   -207       C  
ATOM   1376  C   HIS A 272      15.397   0.193  11.598  1.00 41.59           C  
ANISOU 1376  C   HIS A 272     5941   5205   4655    -20   -398   -114       C  
ATOM   1377  O   HIS A 272      15.861   1.279  11.964  1.00 39.77           O  
ANISOU 1377  O   HIS A 272     5739   4953   4419     80   -396    -95       O  
ATOM   1378  N   ARG A 273      14.251  -0.319  12.080  1.00 38.80           N  
ANISOU 1378  N   ARG A 273     5497   4922   4321    -66   -378   -106       N  
ATOM   1379  CA  ARG A 273      13.484   0.346  13.128  1.00 38.83           C  
ANISOU 1379  CA  ARG A 273     5428   4982   4343      5   -344    -75       C  
ATOM   1380  CB  ARG A 273      12.046  -0.190  13.210  1.00 40.49           C  
ANISOU 1380  CB  ARG A 273     5513   5300   4571    -60   -341    -69       C  
ATOM   1381  CG  ARG A 273      11.185   0.195  12.014  1.00 54.25           C  
ANISOU 1381  CG  ARG A 273     7166   7145   6299    -70   -416    -68       C  
ATOM   1382  CD  ARG A 273       9.753  -0.273  12.177  1.00 69.92           C  
ANISOU 1382  CD  ARG A 273     9013   9248   8304   -130   -411    -59       C  
ATOM   1383  NE  ARG A 273       9.017  -0.224  10.912  1.00 83.68           N  
ANISOU 1383  NE  ARG A 273    10679  11088  10029   -173   -491    -64       N  
ATOM   1384  CZ  ARG A 273       8.339   0.833  10.471  1.00102.09           C  
ANISOU 1384  CZ  ARG A 273    12925  13511  12354    -88   -542    -36       C  
ATOM   1385  NH1 ARG A 273       8.296   1.951  11.187  1.00 91.27           N  
ANISOU 1385  NH1 ARG A 273    11542  12142  10996     47   -515     -4       N  
ATOM   1386  NH2 ARG A 273       7.704   0.782   9.308  1.00 91.12           N  
ANISOU 1386  NH2 ARG A 273    11468  12212  10943   -136   -619    -39       N  
ATOM   1387  C   ARG A 273      14.237   0.183  14.464  1.00 41.22           C  
ANISOU 1387  C   ARG A 273     5802   5202   4657     33   -274    -67       C  
ATOM   1388  O   ARG A 273      15.045  -0.739  14.607  1.00 41.18           O  
ANISOU 1388  O   ARG A 273     5875   5117   4655    -26   -250    -83       O  
ATOM   1389  N   VAL A 274      14.012   1.104  15.405  1.00 35.80           N  
ANISOU 1389  N   VAL A 274     5095   4533   3975    126   -244    -43       N  
ATOM   1390  CA  VAL A 274      14.679   1.149  16.705  1.00 34.11           C  
ANISOU 1390  CA  VAL A 274     4946   4251   3763    163   -183    -33       C  
ATOM   1391  CB  VAL A 274      15.239   2.572  17.013  1.00 36.77           C  
ANISOU 1391  CB  VAL A 274     5328   4560   4083    283   -186    -21       C  
ATOM   1392  CG1 VAL A 274      16.124   2.575  18.257  1.00 35.73           C  
ANISOU 1392  CG1 VAL A 274     5282   4350   3944    307   -135    -16       C  
ATOM   1393  CG2 VAL A 274      15.990   3.150  15.821  1.00 35.93           C  
ANISOU 1393  CG2 VAL A 274     5270   4425   3958    308   -248    -32       C  
ATOM   1394  C   VAL A 274      13.738   0.705  17.811  1.00 36.84           C  
ANISOU 1394  C   VAL A 274     5226   4646   4126    139   -122    -18       C  
ATOM   1395  O   VAL A 274      12.574   1.117  17.850  1.00 36.57           O  
ANISOU 1395  O   VAL A 274     5087   4706   4102    161   -121     -6       O  
ATOM   1396  N   ASP A 275      14.264  -0.107  18.730  1.00 32.42           N  
ANISOU 1396  N   ASP A 275     4727   4022   3569     98    -71    -16       N  
ATOM   1397  CA  ASP A 275      13.535  -0.533  19.911  1.00 32.61           C  
ANISOU 1397  CA  ASP A 275     4709   4077   3603     75     -4      1       C  
ATOM   1398  CB  ASP A 275      13.667  -2.051  20.140  1.00 34.31           C  
ANISOU 1398  CB  ASP A 275     4959   4248   3829    -40     26     -4       C  
ATOM   1399  CG  ASP A 275      12.388  -2.846  19.936  1.00 44.02           C  
ANISOU 1399  CG  ASP A 275     6089   5559   5079   -135     39     -6       C  
ATOM   1400  OD1 ASP A 275      11.326  -2.222  19.697  1.00 45.64           O  
ANISOU 1400  OD1 ASP A 275     6183   5867   5291   -109     26      0       O  
ATOM   1401  OD2 ASP A 275      12.449  -4.090  20.004  1.00 48.94           O  
ANISOU 1401  OD2 ASP A 275     6744   6142   5710   -236     62    -12       O  
ATOM   1402  C   ASP A 275      14.103   0.249  21.084  1.00 36.14           C  
ANISOU 1402  C   ASP A 275     5216   4483   4034    163     38     17       C  
ATOM   1403  O   ASP A 275      15.302   0.153  21.364  1.00 35.39           O  
ANISOU 1403  O   ASP A 275     5222   4300   3924    174     38     15       O  
ATOM   1404  N   GLY A 276      13.261   1.078  21.692  1.00 32.59           N  
ANISOU 1404  N   GLY A 276     4700   4099   3584    228     69     30       N  
ATOM   1405  CA  GLY A 276      13.604   1.872  22.866  1.00 31.86           C  
ANISOU 1405  CA  GLY A 276     4658   3978   3470    309    115     42       C  
ATOM   1406  C   GLY A 276      14.335   3.180  22.655  1.00 34.35           C  
ANISOU 1406  C   GLY A 276     5031   4257   3765    409     84     36       C  
ATOM   1407  O   GLY A 276      14.516   3.650  21.528  1.00 32.85           O  
ANISOU 1407  O   GLY A 276     4834   4069   3578    430     24     27       O  
ATOM   1408  N   THR A 277      14.776   3.759  23.777  1.00 32.19           N  
ANISOU 1408  N   THR A 277     4820   3944   3466    466    127     42       N  
ATOM   1409  CA  THR A 277      15.458   5.054  23.866  1.00 32.30           C  
ANISOU 1409  CA  THR A 277     4901   3917   3455    558    112     36       C  
ATOM   1410  CB  THR A 277      14.700   5.938  24.878  1.00 40.06           C  
ANISOU 1410  CB  THR A 277     5857   4938   4425    637    171     43       C  
ATOM   1411  OG1 THR A 277      14.641   5.241  26.124  1.00 39.37           O  
ANISOU 1411  OG1 THR A 277     5790   4845   4325    600    235     51       O  
ATOM   1412  CG2 THR A 277      13.293   6.303  24.413  1.00 39.50           C  
ANISOU 1412  CG2 THR A 277     5662   4964   4383    673    174     50       C  
ATOM   1413  C   THR A 277      16.928   4.904  24.288  1.00 35.95           C  
ANISOU 1413  C   THR A 277     5483   4286   3892    545    104     32       C  
ATOM   1414  O   THR A 277      17.524   5.865  24.780  1.00 35.47           O  
ANISOU 1414  O   THR A 277     5488   4188   3803    608    110     28       O  
ATOM   1415  N   GLY A 278      17.488   3.712  24.099  1.00 32.07           N  
ANISOU 1415  N   GLY A 278     5017   3759   3409    465     92     33       N  
ATOM   1416  CA  GLY A 278      18.846   3.384  24.520  1.00 31.26           C  
ANISOU 1416  CA  GLY A 278     5014   3577   3287    449     86     34       C  
ATOM   1417  C   GLY A 278      19.999   3.799  23.629  1.00 34.05           C  
ANISOU 1417  C   GLY A 278     5424   3877   3636    464     28     21       C  
ATOM   1418  O   GLY A 278      21.144   3.467  23.940  1.00 33.18           O  
ANISOU 1418  O   GLY A 278     5385   3708   3514    447     20     24       O  
ATOM   1419  N   PHE A 279      19.725   4.545  22.542  1.00 30.40           N  
ANISOU 1419  N   PHE A 279     4930   3440   3181    497    -13      9       N  
ATOM   1420  CA  PHE A 279      20.735   4.970  21.566  1.00 29.84           C  
ANISOU 1420  CA  PHE A 279     4908   3325   3105    508    -66     -4       C  
ATOM   1421  CB  PHE A 279      20.084   5.677  20.350  1.00 31.83           C  
ANISOU 1421  CB  PHE A 279     5109   3620   3365    539   -106    -11       C  
ATOM   1422  CG  PHE A 279      20.160   7.190  20.336  1.00 33.42           C  
ANISOU 1422  CG  PHE A 279     5340   3814   3546    625   -116    -12       C  
ATOM   1423  CD2 PHE A 279      21.213   7.846  19.708  1.00 34.72           C  
ANISOU 1423  CD2 PHE A 279     5572   3927   3694    642   -154    -21       C  
ATOM   1424  CE2 PHE A 279      21.296   9.241  19.717  1.00 37.68           C  
ANISOU 1424  CE2 PHE A 279     5983   4284   4047    716   -160    -21       C  
ATOM   1425  CZ  PHE A 279      20.315   9.986  20.331  1.00 36.60           C  
ANISOU 1425  CZ  PHE A 279     5817   4182   3908    783   -127    -13       C  
ATOM   1426  CE1 PHE A 279      19.260   9.356  20.948  1.00 38.25           C  
ANISOU 1426  CE1 PHE A 279     5952   4447   4134    773    -87     -5       C  
ATOM   1427  CD1 PHE A 279      19.174   7.959  20.941  1.00 37.38           C  
ANISOU 1427  CD1 PHE A 279     5802   4356   4043    690    -83     -3       C  
ATOM   1428  C   PHE A 279      21.870   5.831  22.148  1.00 33.04           C  
ANISOU 1428  C   PHE A 279     5401   3674   3480    552    -67     -6       C  
ATOM   1429  O   PHE A 279      21.675   6.576  23.107  1.00 32.37           O  
ANISOU 1429  O   PHE A 279     5335   3593   3373    599    -35     -2       O  
ATOM   1430  N   VAL A 280      23.032   5.765  21.490  1.00 29.49           N  
ANISOU 1430  N   VAL A 280     5002   3175   3027    535   -105    -15       N  
ATOM   1431  CA  VAL A 280      24.238   6.521  21.816  1.00 28.56           C  
ANISOU 1431  CA  VAL A 280     4962   3008   2882    563   -116    -18       C  
ATOM   1432  CB  VAL A 280      25.085   5.651  22.786  1.00 32.79           C  
ANISOU 1432  CB  VAL A 280     5539   3509   3409    529    -96     -7       C  
ATOM   1433  CG1 VAL A 280      26.387   5.150  22.169  1.00 32.15           C  
ANISOU 1433  CG1 VAL A 280     5492   3384   3338    493   -127     -9       C  
ATOM   1434  CG2 VAL A 280      25.304   6.333  24.128  1.00 32.66           C  
ANISOU 1434  CG2 VAL A 280     5575   3481   3356    566    -74     -2       C  
ATOM   1435  C   VAL A 280      24.979   6.902  20.490  1.00 30.61           C  
ANISOU 1435  C   VAL A 280     5245   3241   3143    560   -165    -32       C  
ATOM   1436  O   VAL A 280      24.788   6.242  19.469  1.00 28.64           O  
ANISOU 1436  O   VAL A 280     4964   3004   2916    523   -187    -38       O  
ATOM   1437  N   VAL A 281      25.782   7.983  20.510  1.00 27.12           N  
ANISOU 1437  N   VAL A 281     4861   2766   2676    594   -180    -38       N  
ATOM   1438  CA  VAL A 281      26.629   8.378  19.382  1.00 26.48           C  
ANISOU 1438  CA  VAL A 281     4812   2658   2593    588   -220    -49       C  
ATOM   1439  CB  VAL A 281      26.246   9.716  18.683  1.00 30.16           C  
ANISOU 1439  CB  VAL A 281     5287   3129   3044    640   -239    -53       C  
ATOM   1440  CG1 VAL A 281      27.215  10.032  17.547  1.00 29.67           C  
ANISOU 1440  CG1 VAL A 281     5264   3035   2974    625   -276    -62       C  
ATOM   1441  CG2 VAL A 281      24.813   9.678  18.151  1.00 30.24           C  
ANISOU 1441  CG2 VAL A 281     5224   3195   3070    660   -242    -47       C  
ATOM   1442  C   VAL A 281      28.075   8.364  19.904  1.00 29.34           C  
ANISOU 1442  C   VAL A 281     5234   2974   2939    571   -223    -50       C  
ATOM   1443  O   VAL A 281      28.343   8.931  20.963  1.00 27.40           O  
ANISOU 1443  O   VAL A 281     5026   2716   2668    592   -206    -47       O  
ATOM   1444  N   TYR A 282      28.985   7.677  19.195  1.00 26.78           N  
ANISOU 1444  N   TYR A 282     4918   2628   2628    532   -242    -54       N  
ATOM   1445  CA  TYR A 282      30.384   7.570  19.616  1.00 27.11           C  
ANISOU 1445  CA  TYR A 282     5004   2636   2661    515   -247    -52       C  
ATOM   1446  CB  TYR A 282      30.589   6.300  20.470  1.00 28.49           C  
ANISOU 1446  CB  TYR A 282     5167   2807   2850    490   -226    -35       C  
ATOM   1447  CG  TYR A 282      31.935   6.187  21.158  1.00 30.03           C  
ANISOU 1447  CG  TYR A 282     5399   2978   3033    482   -232    -24       C  
ATOM   1448  CD1 TYR A 282      32.137   6.727  22.422  1.00 32.09           C  
ANISOU 1448  CD1 TYR A 282     5690   3242   3262    497   -224    -15       C  
ATOM   1449  CE1 TYR A 282      33.342   6.553  23.102  1.00 33.03           C  
ANISOU 1449  CE1 TYR A 282     5835   3348   3366    486   -236     -2       C  
ATOM   1450  CZ  TYR A 282      34.375   5.854  22.505  1.00 39.54           C  
ANISOU 1450  CZ  TYR A 282     6652   4157   4215    467   -251      3       C  
ATOM   1451  OH  TYR A 282      35.564   5.724  23.179  1.00 43.00           O  
ANISOU 1451  OH  TYR A 282     7106   4592   4641    460   -266     20       O  
ATOM   1452  CE2 TYR A 282      34.194   5.290  21.252  1.00 31.03           C  
ANISOU 1452  CE2 TYR A 282     5548   3071   3172    454   -252     -8       C  
ATOM   1453  CD2 TYR A 282      32.972   5.446  20.593  1.00 30.45           C  
ANISOU 1453  CD2 TYR A 282     5453   3010   3107    458   -244    -23       C  
ATOM   1454  C   TYR A 282      31.286   7.531  18.403  1.00 30.98           C  
ANISOU 1454  C   TYR A 282     5506   3105   3159    494   -273    -63       C  
ATOM   1455  O   TYR A 282      31.132   6.648  17.550  1.00 30.34           O  
ANISOU 1455  O   TYR A 282     5398   3027   3102    467   -276    -68       O  
ATOM   1456  N   ASP A 283      32.249   8.472  18.348  1.00 27.58           N  
ANISOU 1456  N   ASP A 283     5119   2653   2706    501   -288    -68       N  
ATOM   1457  CA  ASP A 283      33.254   8.594  17.286  1.00 27.47           C  
ANISOU 1457  CA  ASP A 283     5122   2621   2694    479   -308    -79       C  
ATOM   1458  CB  ASP A 283      34.334   7.499  17.459  1.00 29.04           C  
ANISOU 1458  CB  ASP A 283     5313   2807   2913    451   -302    -72       C  
ATOM   1459  CG  ASP A 283      35.719   7.815  16.913  1.00 36.09           C  
ANISOU 1459  CG  ASP A 283     6227   3683   3801    434   -315    -79       C  
ATOM   1460  OD1 ASP A 283      35.943   8.963  16.470  1.00 35.34           O  
ANISOU 1460  OD1 ASP A 283     6163   3582   3682    437   -329    -88       O  
ATOM   1461  OD2 ASP A 283      36.593   6.941  16.995  1.00 41.82           O  
ANISOU 1461  OD2 ASP A 283     6941   4402   4548    418   -310    -72       O  
ATOM   1462  C   ASP A 283      32.649   8.594  15.863  1.00 31.23           C  
ANISOU 1462  C   ASP A 283     5582   3106   3177    475   -321    -90       C  
ATOM   1463  O   ASP A 283      33.077   7.827  15.000  1.00 30.04           O  
ANISOU 1463  O   ASP A 283     5421   2950   3044    445   -324    -98       O  
ATOM   1464  N   GLY A 284      31.641   9.444  15.657  1.00 28.67           N  
ANISOU 1464  N   GLY A 284     5257   2798   2839    507   -328    -90       N  
ATOM   1465  CA  GLY A 284      30.938   9.604  14.387  1.00 28.33           C  
ANISOU 1465  CA  GLY A 284     5197   2772   2795    509   -348    -95       C  
ATOM   1466  C   GLY A 284      29.998   8.470  14.023  1.00 32.23           C  
ANISOU 1466  C   GLY A 284     5636   3298   3313    487   -346    -97       C  
ATOM   1467  O   GLY A 284      29.484   8.429  12.902  1.00 31.58           O  
ANISOU 1467  O   GLY A 284     5537   3234   3227    478   -368   -103       O  
ATOM   1468  N   ALA A 285      29.755   7.540  14.957  1.00 29.11           N  
ANISOU 1468  N   ALA A 285     5214   2910   2939    474   -322    -91       N  
ATOM   1469  CA  ALA A 285      28.872   6.412  14.675  1.00 29.18           C  
ANISOU 1469  CA  ALA A 285     5173   2945   2970    443   -316    -94       C  
ATOM   1470  CB  ALA A 285      29.658   5.103  14.671  1.00 29.69           C  
ANISOU 1470  CB  ALA A 285     5246   2980   3056    398   -300   -100       C  
ATOM   1471  C   ALA A 285      27.719   6.324  15.644  1.00 31.52           C  
ANISOU 1471  C   ALA A 285     5428   3275   3274    460   -296    -81       C  
ATOM   1472  O   ALA A 285      27.900   6.481  16.854  1.00 30.25           O  
ANISOU 1472  O   ALA A 285     5281   3104   3108    480   -272    -70       O  
ATOM   1473  N   LEU A 286      26.529   6.058  15.101  1.00 27.57           N  
ANISOU 1473  N   LEU A 286     4874   2819   2782    450   -304    -83       N  
ATOM   1474  CA  LEU A 286      25.314   5.861  15.879  1.00 27.09           C  
ANISOU 1474  CA  LEU A 286     4760   2802   2732    459   -282    -71       C  
ATOM   1475  CB  LEU A 286      24.085   6.283  15.039  1.00 27.14           C  
ANISOU 1475  CB  LEU A 286     4708   2867   2737    474   -309    -70       C  
ATOM   1476  CG  LEU A 286      22.706   5.777  15.497  1.00 31.02           C  
ANISOU 1476  CG  LEU A 286     5121   3420   3247    463   -290    -62       C  
ATOM   1477  CD1 LEU A 286      22.246   6.479  16.753  1.00 30.92           C  
ANISOU 1477  CD1 LEU A 286     5099   3421   3230    522   -255    -46       C  
ATOM   1478  CD2 LEU A 286      21.691   5.949  14.428  1.00 31.48           C  
ANISOU 1478  CD2 LEU A 286     5118   3539   3304    460   -327    -62       C  
ATOM   1479  C   LEU A 286      25.210   4.376  16.262  1.00 30.74           C  
ANISOU 1479  C   LEU A 286     5202   3259   3218    400   -257    -72       C  
ATOM   1480  O   LEU A 286      25.408   3.499  15.414  1.00 30.33           O  
ANISOU 1480  O   LEU A 286     5150   3196   3178    349   -267    -86       O  
ATOM   1481  N   PHE A 287      24.871   4.105  17.529  1.00 27.21           N  
ANISOU 1481  N   PHE A 287     4744   2819   2777    406   -220    -57       N  
ATOM   1482  CA  PHE A 287      24.663   2.747  18.022  1.00 26.67           C  
ANISOU 1482  CA  PHE A 287     4661   2743   2728    353   -189    -51       C  
ATOM   1483  CB  PHE A 287      25.689   2.369  19.097  1.00 27.55           C  
ANISOU 1483  CB  PHE A 287     4826   2805   2836    356   -164    -37       C  
ATOM   1484  CG  PHE A 287      27.091   2.157  18.572  1.00 28.21           C  
ANISOU 1484  CG  PHE A 287     4961   2835   2921    349   -183    -44       C  
ATOM   1485  CD2 PHE A 287      27.512   0.901  18.158  1.00 29.29           C  
ANISOU 1485  CD2 PHE A 287     5111   2938   3081    302   -174    -49       C  
ATOM   1486  CE2 PHE A 287      28.815   0.705  17.686  1.00 32.00           C  
ANISOU 1486  CE2 PHE A 287     5497   3236   3428    302   -185    -55       C  
ATOM   1487  CZ  PHE A 287      29.697   1.768  17.622  1.00 29.73           C  
ANISOU 1487  CZ  PHE A 287     5235   2942   3121    341   -207    -57       C  
ATOM   1488  CE1 PHE A 287      29.295   3.021  18.020  1.00 31.09           C  
ANISOU 1488  CE1 PHE A 287     5401   3143   3268    380   -217    -53       C  
ATOM   1489  CD1 PHE A 287      27.995   3.216  18.506  1.00 31.11           C  
ANISOU 1489  CD1 PHE A 287     5366   3187   3268    389   -204    -47       C  
ATOM   1490  C   PHE A 287      23.239   2.639  18.540  1.00 31.60           C  
ANISOU 1490  C   PHE A 287     5219   3427   3361    350   -166    -42       C  
ATOM   1491  O   PHE A 287      22.825   3.464  19.354  1.00 31.56           O  
ANISOU 1491  O   PHE A 287     5204   3445   3342    401   -148    -31       O  
ATOM   1492  N   PHE A 288      22.475   1.645  18.050  1.00 28.17           N  
ANISOU 1492  N   PHE A 288     4738   3018   2946    288   -163    -48       N  
ATOM   1493  CA  PHE A 288      21.084   1.460  18.463  1.00 28.10           C  
ANISOU 1493  CA  PHE A 288     4654   3074   2947    273   -140    -40       C  
ATOM   1494  CB  PHE A 288      20.127   2.300  17.587  1.00 29.94           C  
ANISOU 1494  CB  PHE A 288     4821   3378   3178    301   -176    -45       C  
ATOM   1495  CG  PHE A 288      19.978   1.856  16.150  1.00 31.14           C  
ANISOU 1495  CG  PHE A 288     4953   3544   3333    248   -221    -65       C  
ATOM   1496  CD1 PHE A 288      20.816   2.357  15.161  1.00 32.99           C  
ANISOU 1496  CD1 PHE A 288     5238   3747   3552    266   -262    -78       C  
ATOM   1497  CE1 PHE A 288      20.654   1.975  13.825  1.00 33.33           C  
ANISOU 1497  CE1 PHE A 288     5268   3806   3590    216   -302    -97       C  
ATOM   1498  CZ  PHE A 288      19.648   1.097  13.476  1.00 33.68           C  
ANISOU 1498  CZ  PHE A 288     5250   3902   3647    146   -306   -105       C  
ATOM   1499  CE2 PHE A 288      18.810   0.586  14.446  1.00 36.01           C  
ANISOU 1499  CE2 PHE A 288     5491   4230   3960    123   -267    -92       C  
ATOM   1500  CD2 PHE A 288      18.963   0.978  15.777  1.00 33.23           C  
ANISOU 1500  CD2 PHE A 288     5152   3862   3613    177   -223    -71       C  
ATOM   1501  C   PHE A 288      20.655   0.003  18.493  1.00 31.89           C  
ANISOU 1501  C   PHE A 288     5115   3552   3448    186   -117    -42       C  
ATOM   1502  O   PHE A 288      21.301  -0.844  17.880  1.00 30.98           O  
ANISOU 1502  O   PHE A 288     5040   3389   3341    137   -127    -56       O  
ATOM   1503  N   ASN A 289      19.542  -0.280  19.191  1.00 29.48           N  
ANISOU 1503  N   ASN A 289     4751   3297   3153    165    -81    -29       N  
ATOM   1504  CA  ASN A 289      18.984  -1.623  19.274  1.00 29.40           C  
ANISOU 1504  CA  ASN A 289     4721   3290   3162     75    -54    -30       C  
ATOM   1505  CB  ASN A 289      18.351  -1.883  20.650  1.00 28.60           C  
ANISOU 1505  CB  ASN A 289     4596   3209   3062     70      6     -5       C  
ATOM   1506  CG  ASN A 289      17.685  -3.241  20.796  1.00 41.32           C  
ANISOU 1506  CG  ASN A 289     6184   4825   4692    -29     39     -3       C  
ATOM   1507  OD1 ASN A 289      16.645  -3.376  21.445  1.00 32.73           O  
ANISOU 1507  OD1 ASN A 289     5032   3795   3609    -50     77     10       O  
ATOM   1508  ND2 ASN A 289      18.258  -4.278  20.199  1.00 30.25           N  
ANISOU 1508  ND2 ASN A 289     4833   3360   3300    -93     32    -17       N  
ATOM   1509  C   ASN A 289      17.977  -1.826  18.148  1.00 33.24           C  
ANISOU 1509  C   ASN A 289     5130   3841   3657     23    -87    -49       C  
ATOM   1510  O   ASN A 289      16.948  -1.147  18.106  1.00 33.11           O  
ANISOU 1510  O   ASN A 289     5032   3908   3642     51    -97    -43       O  
ATOM   1511  N   LYS A 290      18.287  -2.766  17.239  1.00 30.58           N  
ANISOU 1511  N   LYS A 290     4822   3469   3327    -51   -106    -71       N  
ATOM   1512  CA  LYS A 290      17.461  -3.139  16.091  1.00 31.30           C  
ANISOU 1512  CA  LYS A 290     4855   3615   3421   -120   -142    -94       C  
ATOM   1513  CB  LYS A 290      18.227  -4.142  15.212  1.00 33.80           C  
ANISOU 1513  CB  LYS A 290     5244   3861   3739   -188   -153   -123       C  
ATOM   1514  CG  LYS A 290      17.558  -4.505  13.892  1.00 48.88           C  
ANISOU 1514  CG  LYS A 290     7113   5819   5642   -265   -197   -153       C  
ATOM   1515  CD  LYS A 290      18.452  -5.439  13.076  1.00 56.02           C  
ANISOU 1515  CD  LYS A 290     8105   6638   6541   -322   -199   -185       C  
ATOM   1516  CE  LYS A 290      17.720  -6.094  11.928  1.00 64.20           C  
ANISOU 1516  CE  LYS A 290     9112   7713   7566   -422   -232   -219       C  
ATOM   1517  NZ  LYS A 290      18.649  -6.858  11.052  1.00 70.40           N  
ANISOU 1517  NZ  LYS A 290     9993   8412   8343   -469   -230   -254       N  
ATOM   1518  C   LYS A 290      16.135  -3.722  16.600  1.00 36.44           C  
ANISOU 1518  C   LYS A 290     5423   4334   4088   -183   -110    -85       C  
ATOM   1519  O   LYS A 290      16.144  -4.633  17.435  1.00 36.27           O  
ANISOU 1519  O   LYS A 290     5429   4273   4078   -231    -58    -75       O  
ATOM   1520  N   GLU A 291      15.005  -3.153  16.139  1.00 33.57           N  
ANISOU 1520  N   GLU A 291     4956   4075   3724   -180   -141    -84       N  
ATOM   1521  CA  GLU A 291      13.654  -3.551  16.551  1.00 35.20           C  
ANISOU 1521  CA  GLU A 291     5061   4367   3946   -236   -115    -75       C  
ATOM   1522  CB  GLU A 291      12.601  -2.827  15.704  1.00 37.21           C  
ANISOU 1522  CB  GLU A 291     5202   4738   4197   -220   -169    -76       C  
ATOM   1523  CG  GLU A 291      11.217  -2.809  16.330  1.00 48.94           C  
ANISOU 1523  CG  GLU A 291     6565   6330   5701   -238   -140    -57       C  
ATOM   1524  CD  GLU A 291      10.106  -2.380  15.393  1.00 62.83           C  
ANISOU 1524  CD  GLU A 291     8201   8212   7459   -244   -198    -57       C  
ATOM   1525  OE1 GLU A 291       9.993  -2.964  14.292  1.00 51.06           O  
ANISOU 1525  OE1 GLU A 291     6702   6738   5959   -330   -249    -82       O  
ATOM   1526  OE2 GLU A 291       9.326  -1.479  15.776  1.00 54.24           O  
ANISOU 1526  OE2 GLU A 291     7024   7205   6379   -162   -192    -33       O  
ATOM   1527  C   GLU A 291      13.430  -5.069  16.503  1.00 40.14           C  
ANISOU 1527  C   GLU A 291     5703   4963   4583   -368    -89    -91       C  
ATOM   1528  O   GLU A 291      13.793  -5.712  15.516  1.00 40.55           O  
ANISOU 1528  O   GLU A 291     5800   4978   4629   -433   -120   -120       O  
ATOM   1529  N   ARG A 292      12.852  -5.628  17.586  1.00 36.83           N  
ANISOU 1529  N   ARG A 292     5258   4557   4179   -407    -27    -72       N  
ATOM   1530  CA  ARG A 292      12.520  -7.055  17.750  1.00 37.11           C  
ANISOU 1530  CA  ARG A 292     5309   4565   4227   -534     12    -81       C  
ATOM   1531  CB  ARG A 292      11.377  -7.487  16.804  1.00 37.94           C  
ANISOU 1531  CB  ARG A 292     5320   4761   4336   -638    -24   -104       C  
ATOM   1532  CG  ARG A 292      10.042  -6.840  17.122  1.00 50.90           C  
ANISOU 1532  CG  ARG A 292     6814   6540   5986   -619    -24    -85       C  
ATOM   1533  CD  ARG A 292       8.928  -7.318  16.212  1.00 62.35           C  
ANISOU 1533  CD  ARG A 292     8164   8087   7439   -732    -62   -105       C  
ATOM   1534  NE  ARG A 292       7.621  -6.841  16.669  1.00 71.64           N  
ANISOU 1534  NE  ARG A 292     9191   9398   8630   -720    -48    -82       N  
ATOM   1535  CZ  ARG A 292       6.837  -7.494  17.524  1.00 87.33           C  
ANISOU 1535  CZ  ARG A 292    11125  11421  10634   -791     16    -68       C  
ATOM   1536  NH1 ARG A 292       7.218  -8.665  18.025  1.00 75.95           N  
ANISOU 1536  NH1 ARG A 292     9775   9886   9196   -881     71    -73       N  
ATOM   1537  NH2 ARG A 292       5.668  -6.982  17.886  1.00 74.28           N  
ANISOU 1537  NH2 ARG A 292     9329   9898   8995   -771     28    -47       N  
ATOM   1538  C   ARG A 292      13.736  -7.989  17.622  1.00 40.75           C  
ANISOU 1538  C   ARG A 292     5905   4890   4686   -569     27    -94       C  
ATOM   1539  O   ARG A 292      13.608  -9.096  17.089  1.00 41.40           O  
ANISOU 1539  O   ARG A 292     6016   4940   4774   -678     33   -117       O  
ATOM   1540  N   THR A 293      14.916  -7.539  18.105  1.00 35.87           N  
ANISOU 1540  N   THR A 293     5371   4196   4060   -476     34    -80       N  
ATOM   1541  CA  THR A 293      16.172  -8.317  18.096  1.00 34.88           C  
ANISOU 1541  CA  THR A 293     5369   3947   3936   -484     50    -85       C  
ATOM   1542  CB  THR A 293      17.079  -8.011  16.866  1.00 38.52           C  
ANISOU 1542  CB  THR A 293     5877   4370   4387   -457     -5   -115       C  
ATOM   1543  OG1 THR A 293      17.837  -6.824  17.113  1.00 37.16           O  
ANISOU 1543  OG1 THR A 293     5718   4199   4203   -341    -27   -101       O  
ATOM   1544  CG2 THR A 293      16.340  -7.946  15.528  1.00 34.41           C  
ANISOU 1544  CG2 THR A 293     5298   3918   3859   -519    -57   -150       C  
ATOM   1545  C   THR A 293      17.008  -7.975  19.336  1.00 37.56           C  
ANISOU 1545  C   THR A 293     5766   4233   4271   -397     86    -49       C  
ATOM   1546  O   THR A 293      16.820  -6.916  19.940  1.00 36.49           O  
ANISOU 1546  O   THR A 293     5589   4150   4126   -319     86    -30       O  
ATOM   1547  N   ARG A 294      17.995  -8.830  19.640  1.00 33.23           N  
ANISOU 1547  N   ARG A 294     5319   3578   3727   -408    113    -41       N  
ATOM   1548  CA  ARG A 294      18.961  -8.615  20.718  1.00 32.47           C  
ANISOU 1548  CA  ARG A 294     5289   3426   3624   -331    137     -7       C  
ATOM   1549  CB  ARG A 294      19.185  -9.910  21.536  1.00 31.27           C  
ANISOU 1549  CB  ARG A 294     5206   3195   3480   -383    195     19       C  
ATOM   1550  CG  ARG A 294      19.492 -11.164  20.696  1.00 33.81           C  
ANISOU 1550  CG  ARG A 294     5590   3436   3820   -463    201     -4       C  
ATOM   1551  CD  ARG A 294      20.036 -12.302  21.540  1.00 32.86           C  
ANISOU 1551  CD  ARG A 294     5561   3217   3707   -483    254     29       C  
ATOM   1552  NE  ARG A 294      19.097 -12.688  22.595  1.00 35.86           N  
ANISOU 1552  NE  ARG A 294     5916   3626   4084   -532    306     60       N  
ATOM   1553  CZ  ARG A 294      18.250 -13.708  22.515  1.00 47.56           C  
ANISOU 1553  CZ  ARG A 294     7395   5099   5578   -642    342     53       C  
ATOM   1554  NH1 ARG A 294      18.228 -14.482  21.435  1.00 35.19           N  
ANISOU 1554  NH1 ARG A 294     5855   3489   4025   -718    332     14       N  
ATOM   1555  NH2 ARG A 294      17.426 -13.970  23.518  1.00 34.12           N  
ANISOU 1555  NH2 ARG A 294     5667   3428   3870   -683    392     84       N  
ATOM   1556  C   ARG A 294      20.276  -8.092  20.105  1.00 36.54           C  
ANISOU 1556  C   ARG A 294     5860   3890   4132   -260     96    -19       C  
ATOM   1557  O   ARG A 294      21.355  -8.310  20.661  1.00 36.17           O  
ANISOU 1557  O   ARG A 294     5887   3773   4085   -219    111      2       O  
ATOM   1558  N   ASN A 295      20.165  -7.389  18.957  1.00 32.97           N  
ANISOU 1558  N   ASN A 295     5369   3482   3675   -247     45    -50       N  
ATOM   1559  CA  ASN A 295      21.290  -6.848  18.195  1.00 31.54           C  
ANISOU 1559  CA  ASN A 295     5232   3264   3487   -191      6    -66       C  
ATOM   1560  CB  ASN A 295      21.176  -7.249  16.725  1.00 30.66           C  
ANISOU 1560  CB  ASN A 295     5121   3151   3378   -251    -26   -108       C  
ATOM   1561  CG  ASN A 295      21.312  -8.727  16.462  1.00 42.06           C  
ANISOU 1561  CG  ASN A 295     6622   4520   4837   -336      6   -123       C  
ATOM   1562  OD1 ASN A 295      21.169  -9.569  17.347  1.00 40.33           O  
ANISOU 1562  OD1 ASN A 295     6429   4264   4632   -369     53   -100       O  
ATOM   1563  ND2 ASN A 295      21.572  -9.069  15.222  1.00 29.14           N  
ANISOU 1563  ND2 ASN A 295     5015   2860   3199   -374    -18   -161       N  
ATOM   1564  C   ASN A 295      21.470  -5.351  18.270  1.00 34.46           C  
ANISOU 1564  C   ASN A 295     5572   3683   3838   -101    -28    -60       C  
ATOM   1565  O   ASN A 295      20.494  -4.598  18.308  1.00 34.30           O  
ANISOU 1565  O   ASN A 295     5478   3743   3811    -87    -39    -58       O  
ATOM   1566  N   ILE A 296      22.742  -4.926  18.223  1.00 30.04           N  
ANISOU 1566  N   ILE A 296     5070   3074   3271    -41    -43    -57       N  
ATOM   1567  CA  ILE A 296      23.157  -3.528  18.197  1.00 28.82           C  
ANISOU 1567  CA  ILE A 296     4907   2946   3096     39    -75    -55       C  
ATOM   1568  CB  ILE A 296      24.210  -3.197  19.303  1.00 30.59           C  
ANISOU 1568  CB  ILE A 296     5183   3129   3310    100    -58    -27       C  
ATOM   1569  CG1 ILE A 296      23.645  -3.410  20.735  1.00 30.35           C  
ANISOU 1569  CG1 ILE A 296     5141   3115   3275    101    -15      4       C  
ATOM   1570  CD1 ILE A 296      22.380  -2.654  21.105  1.00 34.23           C  
ANISOU 1570  CD1 ILE A 296     5561   3689   3758    115     -8      6       C  
ATOM   1571  CG2 ILE A 296      24.831  -1.792  19.139  1.00 29.60           C  
ANISOU 1571  CG2 ILE A 296     5066   3017   3163    173    -93    -31       C  
ATOM   1572  C   ILE A 296      23.649  -3.220  16.785  1.00 33.27           C  
ANISOU 1572  C   ILE A 296     5485   3502   3656     40   -118    -85       C  
ATOM   1573  O   ILE A 296      24.471  -3.954  16.241  1.00 33.11           O  
ANISOU 1573  O   ILE A 296     5517   3421   3644     15   -115    -99       O  
ATOM   1574  N   VAL A 297      23.129  -2.151  16.191  1.00 30.05           N  
ANISOU 1574  N   VAL A 297     5032   3153   3232     69   -155    -94       N  
ATOM   1575  CA  VAL A 297      23.519  -1.736  14.850  1.00 29.26           C  
ANISOU 1575  CA  VAL A 297     4944   3054   3120     71   -199   -119       C  
ATOM   1576  CB  VAL A 297      22.274  -1.473  13.948  1.00 33.58           C  
ANISOU 1576  CB  VAL A 297     5421   3680   3659     42   -233   -133       C  
ATOM   1577  CG1 VAL A 297      22.658  -0.834  12.611  1.00 33.10           C  
ANISOU 1577  CG1 VAL A 297     5376   3624   3575     53   -282   -153       C  
ATOM   1578  CG2 VAL A 297      21.485  -2.759  13.713  1.00 33.99           C  
ANISOU 1578  CG2 VAL A 297     5448   3743   3726    -53   -218   -148       C  
ATOM   1579  C   VAL A 297      24.446  -0.523  14.964  1.00 31.30           C  
ANISOU 1579  C   VAL A 297     5235   3297   3361    149   -216   -111       C  
ATOM   1580  O   VAL A 297      24.201   0.366  15.777  1.00 29.93           O  
ANISOU 1580  O   VAL A 297     5044   3150   3178    203   -212    -92       O  
ATOM   1581  N   LYS A 298      25.537  -0.533  14.190  1.00 27.85           N  
ANISOU 1581  N   LYS A 298     4849   2815   2918    151   -231   -127       N  
ATOM   1582  CA  LYS A 298      26.493   0.558  14.092  1.00 27.25           C  
ANISOU 1582  CA  LYS A 298     4807   2722   2824    209   -249   -123       C  
ATOM   1583  CB  LYS A 298      27.938   0.037  14.150  1.00 29.14           C  
ANISOU 1583  CB  LYS A 298     5105   2894   3073    209   -232   -125       C  
ATOM   1584  CG  LYS A 298      29.007   1.134  14.123  1.00 33.85           C  
ANISOU 1584  CG  LYS A 298     5734   3476   3652    259   -249   -121       C  
ATOM   1585  CD  LYS A 298      30.396   0.523  14.208  1.00 40.35           C  
ANISOU 1585  CD  LYS A 298     6601   4243   4489    258   -231   -121       C  
ATOM   1586  CE  LYS A 298      31.461   1.395  13.596  1.00 40.14           C  
ANISOU 1586  CE  LYS A 298     6602   4206   4446    283   -250   -128       C  
ATOM   1587  NZ  LYS A 298      31.931   2.439  14.520  1.00 47.52           N  
ANISOU 1587  NZ  LYS A 298     7544   5148   5364    328   -258   -108       N  
ATOM   1588  C   LYS A 298      26.199   1.235  12.751  1.00 31.20           C  
ANISOU 1588  C   LYS A 298     5296   3255   3303    208   -292   -141       C  
ATOM   1589  O   LYS A 298      26.206   0.566  11.712  1.00 31.57           O  
ANISOU 1589  O   LYS A 298     5352   3295   3349    159   -302   -165       O  
ATOM   1590  N   PHE A 299      25.884   2.538  12.783  1.00 26.98           N  
ANISOU 1590  N   PHE A 299     4746   2756   2751    263   -315   -129       N  
ATOM   1591  CA  PHE A 299      25.555   3.312  11.587  1.00 26.86           C  
ANISOU 1591  CA  PHE A 299     4722   2773   2711    273   -358   -138       C  
ATOM   1592  CB  PHE A 299      24.070   3.741  11.622  1.00 28.67           C  
ANISOU 1592  CB  PHE A 299     4879   3077   2939    287   -375   -125       C  
ATOM   1593  CG  PHE A 299      23.573   4.534  10.433  1.00 29.60           C  
ANISOU 1593  CG  PHE A 299     4978   3237   3030    304   -425   -126       C  
ATOM   1594  CD1 PHE A 299      23.273   3.903   9.230  1.00 32.29           C  
ANISOU 1594  CD1 PHE A 299     5307   3603   3359    244   -455   -145       C  
ATOM   1595  CE1 PHE A 299      22.782   4.634   8.139  1.00 32.89           C  
ANISOU 1595  CE1 PHE A 299     5367   3726   3405    259   -506   -141       C  
ATOM   1596  CZ  PHE A 299      22.584   5.992   8.255  1.00 31.68           C  
ANISOU 1596  CZ  PHE A 299     5210   3588   3238    340   -523   -114       C  
ATOM   1597  CE2 PHE A 299      22.868   6.633   9.442  1.00 33.58           C  
ANISOU 1597  CE2 PHE A 299     5466   3799   3492    400   -489    -98       C  
ATOM   1598  CD2 PHE A 299      23.352   5.903  10.533  1.00 30.90           C  
ANISOU 1598  CD2 PHE A 299     5141   3420   3179    379   -441   -105       C  
ATOM   1599  C   PHE A 299      26.485   4.514  11.493  1.00 32.09           C  
ANISOU 1599  C   PHE A 299     5432   3408   3352    327   -370   -131       C  
ATOM   1600  O   PHE A 299      26.463   5.376  12.378  1.00 31.33           O  
ANISOU 1600  O   PHE A 299     5339   3313   3252    379   -361   -113       O  
ATOM   1601  N   ASP A 300      27.328   4.554  10.440  1.00 30.15           N  
ANISOU 1601  N   ASP A 300     5229   3136   3091    309   -386   -147       N  
ATOM   1602  CA  ASP A 300      28.273   5.656  10.230  1.00 30.55           C  
ANISOU 1602  CA  ASP A 300     5328   3159   3119    347   -396   -143       C  
ATOM   1603  CB  ASP A 300      29.384   5.273   9.232  1.00 32.99           C  
ANISOU 1603  CB  ASP A 300     5682   3431   3419    312   -395   -163       C  
ATOM   1604  CG  ASP A 300      30.427   6.365   9.078  1.00 45.14           C  
ANISOU 1604  CG  ASP A 300     7271   4942   4938    342   -400   -158       C  
ATOM   1605  OD1 ASP A 300      31.290   6.489   9.964  1.00 45.55           O  
ANISOU 1605  OD1 ASP A 300     7342   4964   5002    356   -378   -151       O  
ATOM   1606  OD2 ASP A 300      30.341   7.129   8.106  1.00 52.91           O  
ANISOU 1606  OD2 ASP A 300     8275   5937   5893    349   -426   -159       O  
ATOM   1607  C   ASP A 300      27.509   6.888   9.755  1.00 33.57           C  
ANISOU 1607  C   ASP A 300     5699   3578   3476    390   -430   -129       C  
ATOM   1608  O   ASP A 300      26.870   6.844   8.708  1.00 33.15           O  
ANISOU 1608  O   ASP A 300     5627   3561   3409    372   -461   -134       O  
ATOM   1609  N   LEU A 301      27.556   7.972  10.537  1.00 29.88           N  
ANISOU 1609  N   LEU A 301     5247   3103   3003    448   -425   -111       N  
ATOM   1610  CA  LEU A 301      26.827   9.204  10.223  1.00 30.09           C  
ANISOU 1610  CA  LEU A 301     5270   3156   3008    502   -450    -94       C  
ATOM   1611  CB  LEU A 301      26.690  10.101  11.471  1.00 30.00           C  
ANISOU 1611  CB  LEU A 301     5270   3132   2999    563   -428    -79       C  
ATOM   1612  CG  LEU A 301      25.945   9.499  12.686  1.00 34.45           C  
ANISOU 1612  CG  LEU A 301     5781   3720   3587    568   -396    -74       C  
ATOM   1613  CD1 LEU A 301      26.059  10.412  13.897  1.00 34.36           C  
ANISOU 1613  CD1 LEU A 301     5803   3684   3569    619   -368    -65       C  
ATOM   1614  CD2 LEU A 301      24.464   9.222  12.375  1.00 36.65           C  
ANISOU 1614  CD2 LEU A 301     5982   4068   3876    577   -410    -64       C  
ATOM   1615  C   LEU A 301      27.401   9.997   9.033  1.00 34.10           C  
ANISOU 1615  C   LEU A 301     5828   3645   3482    506   -480    -95       C  
ATOM   1616  O   LEU A 301      26.622  10.586   8.289  1.00 34.24           O  
ANISOU 1616  O   LEU A 301     5832   3697   3482    532   -513    -81       O  
ATOM   1617  N   ARG A 302      28.737  10.022   8.852  1.00 30.66           N  
ANISOU 1617  N   ARG A 302     5449   3161   3039    481   -468   -107       N  
ATOM   1618  CA  ARG A 302      29.369  10.760   7.746  1.00 30.39           C  
ANISOU 1618  CA  ARG A 302     5469   3107   2972    477   -488   -107       C  
ATOM   1619  CB  ARG A 302      30.894  10.896   7.963  1.00 31.75           C  
ANISOU 1619  CB  ARG A 302     5695   3227   3143    456   -463   -118       C  
ATOM   1620  CG  ARG A 302      31.618  11.761   6.913  1.00 43.94           C  
ANISOU 1620  CG  ARG A 302     7299   4746   4650    449   -476   -117       C  
ATOM   1621  CD  ARG A 302      33.135  11.656   6.978  1.00 55.32           C  
ANISOU 1621  CD  ARG A 302     8777   6149   6095    415   -450   -130       C  
ATOM   1622  NE  ARG A 302      33.621  10.274   6.891  1.00 60.63           N  
ANISOU 1622  NE  ARG A 302     9421   6823   6792    371   -430   -151       N  
ATOM   1623  CZ  ARG A 302      33.970   9.663   5.763  1.00 77.58           C  
ANISOU 1623  CZ  ARG A 302    11577   8971   8927    332   -428   -169       C  
ATOM   1624  NH1 ARG A 302      33.897  10.304   4.602  1.00 64.17           N  
ANISOU 1624  NH1 ARG A 302     9914   7278   7190    326   -448   -166       N  
ATOM   1625  NH2 ARG A 302      34.396   8.407   5.787  1.00 66.05           N  
ANISOU 1625  NH2 ARG A 302    10098   7506   7494    300   -403   -188       N  
ATOM   1626  C   ARG A 302      29.044  10.147   6.366  1.00 32.85           C  
ANISOU 1626  C   ARG A 302     5767   3447   3265    435   -515   -118       C  
ATOM   1627  O   ARG A 302      28.754  10.892   5.429  1.00 32.20           O  
ANISOU 1627  O   ARG A 302     5707   3380   3150    451   -547   -106       O  
ATOM   1628  N   THR A 303      29.062   8.809   6.250  1.00 29.23           N  
ANISOU 1628  N   THR A 303     5282   2998   2826    382   -503   -141       N  
ATOM   1629  CA  THR A 303      28.780   8.128   4.978  1.00 29.89           C  
ANISOU 1629  CA  THR A 303     5360   3106   2890    331   -525   -159       C  
ATOM   1630  CB  THR A 303      29.786   7.011   4.708  1.00 38.26           C  
ANISOU 1630  CB  THR A 303     6444   4129   3962    275   -492   -190       C  
ATOM   1631  OG1 THR A 303      29.693   6.052   5.753  1.00 36.26           O  
ANISOU 1631  OG1 THR A 303     6159   3865   3751    265   -461   -194       O  
ATOM   1632  CG2 THR A 303      31.215   7.526   4.573  1.00 37.88           C  
ANISOU 1632  CG2 THR A 303     6455   4034   3904    279   -471   -193       C  
ATOM   1633  C   THR A 303      27.334   7.628   4.852  1.00 35.36           C  
ANISOU 1633  C   THR A 303     5986   3862   3588    320   -552   -156       C  
ATOM   1634  O   THR A 303      26.943   7.202   3.760  1.00 35.31           O  
ANISOU 1634  O   THR A 303     5974   3886   3556    277   -580   -169       O  
ATOM   1635  N   ARG A 304      26.543   7.680   5.953  1.00 32.62           N  
ANISOU 1635  N   ARG A 304     5587   3537   3268    354   -543   -139       N  
ATOM   1636  CA  ARG A 304      25.119   7.286   6.002  1.00 33.04           C  
ANISOU 1636  CA  ARG A 304     5563   3659   3332    347   -564   -132       C  
ATOM   1637  CB  ARG A 304      24.229   8.234   5.165  1.00 31.18           C  
ANISOU 1637  CB  ARG A 304     5305   3479   3064    385   -617   -108       C  
ATOM   1638  CG  ARG A 304      24.059   9.600   5.784  1.00 33.50           C  
ANISOU 1638  CG  ARG A 304     5608   3765   3357    476   -616    -75       C  
ATOM   1639  CD  ARG A 304      23.490  10.594   4.797  1.00 37.28           C  
ANISOU 1639  CD  ARG A 304     6088   4277   3797    519   -667    -49       C  
ATOM   1640  NE  ARG A 304      23.623  11.956   5.311  1.00 41.35           N  
ANISOU 1640  NE  ARG A 304     6642   4760   4309    604   -658    -21       N  
ATOM   1641  CZ  ARG A 304      22.655  12.633   5.919  1.00 48.10           C  
ANISOU 1641  CZ  ARG A 304     7452   5646   5178    678   -659      6       C  
ATOM   1642  NH1 ARG A 304      21.449  12.099   6.060  1.00 30.74           N  
ANISOU 1642  NH1 ARG A 304     5157   3522   2999    677   -672     12       N  
ATOM   1643  NH2 ARG A 304      22.880  13.857   6.371  1.00 39.95           N  
ANISOU 1643  NH2 ARG A 304     6470   4569   4139    753   -645     26       N  
ATOM   1644  C   ARG A 304      24.866   5.821   5.626  1.00 38.87           C  
ANISOU 1644  C   ARG A 304     6276   4411   4080    264   -559   -161       C  
ATOM   1645  O   ARG A 304      23.911   5.516   4.910  1.00 39.41           O  
ANISOU 1645  O   ARG A 304     6299   4539   4134    231   -595   -164       O  
ATOM   1646  N   ILE A 305      25.697   4.913   6.153  1.00 36.71           N  
ANISOU 1646  N   ILE A 305     6032   4084   3832    230   -515   -181       N  
ATOM   1647  CA  ILE A 305      25.570   3.468   5.929  1.00 37.13           C  
ANISOU 1647  CA  ILE A 305     6078   4131   3900    152   -499   -209       C  
ATOM   1648  CB  ILE A 305      26.429   2.948   4.741  1.00 40.72           C  
ANISOU 1648  CB  ILE A 305     6592   4550   4328    102   -499   -242       C  
ATOM   1649  CG1 ILE A 305      27.849   3.551   4.739  1.00 40.94           C  
ANISOU 1649  CG1 ILE A 305     6683   4519   4352    138   -476   -240       C  
ATOM   1650  CD1 ILE A 305      28.918   2.641   5.246  1.00 52.25           C  
ANISOU 1650  CD1 ILE A 305     8148   5889   5816    119   -425   -257       C  
ATOM   1651  CG2 ILE A 305      25.724   3.135   3.395  1.00 42.83           C  
ANISOU 1651  CG2 ILE A 305     6852   4873   4551     72   -551   -250       C  
ATOM   1652  C   ILE A 305      25.848   2.659   7.194  1.00 38.94           C  
ANISOU 1652  C   ILE A 305     6302   4321   4171    146   -448   -209       C  
ATOM   1653  O   ILE A 305      26.633   3.083   8.047  1.00 36.82           O  
ANISOU 1653  O   ILE A 305     6060   4014   3916    192   -424   -194       O  
ATOM   1654  N   LYS A 306      25.226   1.473   7.284  1.00 35.92           N  
ANISOU 1654  N   LYS A 306     5894   3948   3807     85   -435   -224       N  
ATOM   1655  CA  LYS A 306      25.441   0.525   8.372  1.00 35.53           C  
ANISOU 1655  CA  LYS A 306     5848   3858   3795     69   -386   -222       C  
ATOM   1656  CB  LYS A 306      24.485  -0.671   8.237  1.00 37.85           C  
ANISOU 1656  CB  LYS A 306     6107   4175   4101     -9   -379   -238       C  
ATOM   1657  CG  LYS A 306      24.599  -1.652   9.400  1.00 42.34           C  
ANISOU 1657  CG  LYS A 306     6680   4701   4706    -25   -328   -230       C  
ATOM   1658  CD  LYS A 306      24.041  -3.002   9.066  1.00 46.95           C  
ANISOU 1658  CD  LYS A 306     7262   5278   5300   -117   -312   -255       C  
ATOM   1659  CE  LYS A 306      22.607  -3.121   9.478  1.00 50.53           C  
ANISOU 1659  CE  LYS A 306     7635   5805   5760   -149   -322   -244       C  
ATOM   1660  NZ  LYS A 306      22.096  -4.483   9.221  1.00 49.66           N  
ANISOU 1660  NZ  LYS A 306     7528   5681   5660   -249   -302   -269       N  
ATOM   1661  C   LYS A 306      26.897   0.059   8.266  1.00 39.34           C  
ANISOU 1661  C   LYS A 306     6400   4263   4285     67   -354   -236       C  
ATOM   1662  O   LYS A 306      27.320  -0.361   7.195  1.00 39.19           O  
ANISOU 1662  O   LYS A 306     6417   4223   4250     27   -357   -265       O  
ATOM   1663  N   SER A 307      27.674   0.207   9.340  1.00 36.16           N  
ANISOU 1663  N   SER A 307     6016   3823   3902    112   -326   -216       N  
ATOM   1664  CA  SER A 307      29.082  -0.182   9.315  1.00 35.83           C  
ANISOU 1664  CA  SER A 307     6027   3715   3870    119   -297   -223       C  
ATOM   1665  CB  SER A 307      29.978   0.959   9.789  1.00 38.93           C  
ANISOU 1665  CB  SER A 307     6437   4100   4255    181   -302   -203       C  
ATOM   1666  OG  SER A 307      29.407   1.678  10.868  1.00 48.11           O  
ANISOU 1666  OG  SER A 307     7568   5291   5418    221   -308   -176       O  
ATOM   1667  C   SER A 307      29.354  -1.486  10.074  1.00 39.27           C  
ANISOU 1667  C   SER A 307     6478   4103   4341     96   -253   -221       C  
ATOM   1668  O   SER A 307      30.490  -1.975  10.084  1.00 39.47           O  
ANISOU 1668  O   SER A 307     6542   4074   4380    105   -226   -224       O  
ATOM   1669  N   GLY A 308      28.304  -2.061  10.651  1.00 34.33           N  
ANISOU 1669  N   GLY A 308     5818   3498   3729     66   -244   -214       N  
ATOM   1670  CA  GLY A 308      28.414  -3.315  11.382  1.00 33.54           C  
ANISOU 1670  CA  GLY A 308     5735   3350   3659     40   -201   -207       C  
ATOM   1671  C   GLY A 308      27.244  -3.643  12.282  1.00 36.04           C  
ANISOU 1671  C   GLY A 308     6008   3699   3987     17   -190   -190       C  
ATOM   1672  O   GLY A 308      26.357  -2.812  12.504  1.00 35.02           O  
ANISOU 1672  O   GLY A 308     5827   3633   3844     34   -214   -179       O  
ATOM   1673  N   GLU A 309      27.264  -4.868  12.825  1.00 32.32           N  
ANISOU 1673  N   GLU A 309     5560   3181   3540    -19   -150   -185       N  
ATOM   1674  CA  GLU A 309      26.239  -5.389  13.719  1.00 32.36           C  
ANISOU 1674  CA  GLU A 309     5533   3205   3557    -52   -128   -168       C  
ATOM   1675  CB  GLU A 309      25.169  -6.125  12.894  1.00 34.25           C  
ANISOU 1675  CB  GLU A 309     5751   3468   3796   -141   -133   -198       C  
ATOM   1676  CG  GLU A 309      23.796  -6.163  13.538  1.00 44.07           C  
ANISOU 1676  CG  GLU A 309     6929   4773   5044   -175   -127   -183       C  
ATOM   1677  CD  GLU A 309      22.677  -6.579  12.603  1.00 57.65           C  
ANISOU 1677  CD  GLU A 309     8608   6541   6755   -262   -148   -214       C  
ATOM   1678  OE1 GLU A 309      22.017  -7.604  12.882  1.00 43.45           O  
ANISOU 1678  OE1 GLU A 309     6808   4730   4971   -337   -118   -218       O  
ATOM   1679  OE2 GLU A 309      22.439  -5.863  11.605  1.00 56.14           O  
ANISOU 1679  OE2 GLU A 309     8386   6403   6541   -257   -196   -232       O  
ATOM   1680  C   GLU A 309      26.864  -6.334  14.756  1.00 36.01           C  
ANISOU 1680  C   GLU A 309     6041   3599   4044    -46    -82   -142       C  
ATOM   1681  O   GLU A 309      27.803  -7.075  14.450  1.00 34.98           O  
ANISOU 1681  O   GLU A 309     5966   3399   3927    -48    -61   -150       O  
ATOM   1682  N   ALA A 310      26.342  -6.296  15.981  1.00 32.32           N  
ANISOU 1682  N   ALA A 310     5549   3150   3579    -36    -63   -109       N  
ATOM   1683  CA  ALA A 310      26.783  -7.180  17.053  1.00 31.89           C  
ANISOU 1683  CA  ALA A 310     5537   3039   3542    -31    -21    -76       C  
ATOM   1684  CB  ALA A 310      27.624  -6.418  18.067  1.00 32.12           C  
ANISOU 1684  CB  ALA A 310     5576   3068   3560     47    -26    -42       C  
ATOM   1685  C   ALA A 310      25.556  -7.771  17.721  1.00 36.50           C  
ANISOU 1685  C   ALA A 310     6093   3646   4131    -86      8    -63       C  
ATOM   1686  O   ALA A 310      24.563  -7.068  17.916  1.00 36.16           O  
ANISOU 1686  O   ALA A 310     5987   3677   4075    -87     -4    -61       O  
ATOM   1687  N   ILE A 311      25.608  -9.076  18.025  1.00 33.59           N  
ANISOU 1687  N   ILE A 311     5770   3211   3781   -133     50    -54       N  
ATOM   1688  CA  ILE A 311      24.539  -9.781  18.717  1.00 34.14           C  
ANISOU 1688  CA  ILE A 311     5823   3292   3856   -195     86    -38       C  
ATOM   1689  CB  ILE A 311      24.367 -11.242  18.192  1.00 38.10           C  
ANISOU 1689  CB  ILE A 311     6374   3724   4378   -281    119    -58       C  
ATOM   1690  CG1 ILE A 311      24.026 -11.261  16.675  1.00 38.81           C  
ANISOU 1690  CG1 ILE A 311     6449   3832   4465   -334     88   -114       C  
ATOM   1691  CD1 ILE A 311      24.280 -12.606  15.962  1.00 46.26           C  
ANISOU 1691  CD1 ILE A 311     7469   4684   5424   -400    118   -143       C  
ATOM   1692  CG2 ILE A 311      23.315 -12.015  19.012  1.00 38.60           C  
ANISOU 1692  CG2 ILE A 311     6424   3794   4446   -353    161    -38       C  
ATOM   1693  C   ILE A 311      24.891  -9.734  20.205  1.00 37.93           C  
ANISOU 1693  C   ILE A 311     6325   3756   4331   -146    113     14       C  
ATOM   1694  O   ILE A 311      26.026 -10.042  20.582  1.00 37.22           O  
ANISOU 1694  O   ILE A 311     6294   3602   4247   -101    121     37       O  
ATOM   1695  N   ILE A 312      23.942  -9.315  21.042  1.00 34.66           N  
ANISOU 1695  N   ILE A 312     5861   3405   3903   -152    125     33       N  
ATOM   1696  CA  ILE A 312      24.182  -9.289  22.477  1.00 34.88           C  
ANISOU 1696  CA  ILE A 312     5913   3423   3917   -114    153     80       C  
ATOM   1697  CB  ILE A 312      23.620  -8.023  23.189  1.00 37.57           C  
ANISOU 1697  CB  ILE A 312     6195   3849   4231    -69    144     90       C  
ATOM   1698  CG1 ILE A 312      23.950  -6.718  22.422  1.00 37.12           C  
ANISOU 1698  CG1 ILE A 312     6105   3836   4164    -12     92     62       C  
ATOM   1699  CD1 ILE A 312      25.477  -6.373  22.183  1.00 42.72           C  
ANISOU 1699  CD1 ILE A 312     6865   4497   4869     50     61     63       C  
ATOM   1700  CG2 ILE A 312      24.069  -7.958  24.654  1.00 37.51           C  
ANISOU 1700  CG2 ILE A 312     6226   3827   4200    -27    169    137       C  
ATOM   1701  C   ILE A 312      23.652 -10.610  23.005  1.00 40.65           C  
ANISOU 1701  C   ILE A 312     6675   4109   4660   -186    206    101       C  
ATOM   1702  O   ILE A 312      22.453 -10.746  23.252  1.00 40.55           O  
ANISOU 1702  O   ILE A 312     6615   4146   4647   -245    229     99       O  
ATOM   1703  N   ALA A 313      24.549 -11.617  23.060  1.00 38.28           N  
ANISOU 1703  N   ALA A 313     6455   3714   4375   -184    225    120       N  
ATOM   1704  CA  ALA A 313      24.259 -12.987  23.479  1.00 38.96           C  
ANISOU 1704  CA  ALA A 313     6595   3733   4475   -249    278    143       C  
ATOM   1705  CB  ALA A 313      25.553 -13.763  23.687  1.00 39.81           C  
ANISOU 1705  CB  ALA A 313     6793   3739   4596   -204    290    173       C  
ATOM   1706  C   ALA A 313      23.397 -13.055  24.726  1.00 43.19           C  
ANISOU 1706  C   ALA A 313     7113   4306   4992   -276    317    180       C  
ATOM   1707  O   ALA A 313      23.715 -12.420  25.733  1.00 42.96           O  
ANISOU 1707  O   ALA A 313     7080   4305   4936   -214    314    214       O  
ATOM   1708  N   ASN A 314      22.263 -13.778  24.616  1.00 40.18           N  
ANISOU 1708  N   ASN A 314     6715   3929   4620   -375    353    169       N  
ATOM   1709  CA  ASN A 314      21.272 -14.043  25.663  1.00 40.33           C  
ANISOU 1709  CA  ASN A 314     6714   3983   4626   -425    402    200       C  
ATOM   1710  CB  ASN A 314      21.891 -14.847  26.817  1.00 43.11           C  
ANISOU 1710  CB  ASN A 314     7157   4254   4967   -408    444    261       C  
ATOM   1711  CG  ASN A 314      22.437 -16.184  26.383  1.00 65.33           C  
ANISOU 1711  CG  ASN A 314    10064   6949   7809   -443    466    265       C  
ATOM   1712  OD1 ASN A 314      21.730 -17.016  25.795  1.00 58.90           O  
ANISOU 1712  OD1 ASN A 314     9259   6106   7015   -540    493    240       O  
ATOM   1713  ND2 ASN A 314      23.716 -16.407  26.647  1.00 54.64           N  
ANISOU 1713  ND2 ASN A 314     8781   5524   6456   -365    456    297       N  
ATOM   1714  C   ASN A 314      20.540 -12.801  26.197  1.00 42.86           C  
ANISOU 1714  C   ASN A 314     6945   4418   4922   -392    393    201       C  
ATOM   1715  O   ASN A 314      19.817 -12.914  27.190  1.00 43.14           O  
ANISOU 1715  O   ASN A 314     6965   4486   4941   -420    438    230       O  
ATOM   1716  N   ALA A 315      20.665 -11.642  25.523  1.00 37.79           N  
ANISOU 1716  N   ALA A 315     6246   3836   4276   -336    341    168       N  
ATOM   1717  CA  ALA A 315      19.968 -10.434  25.965  1.00 37.02           C  
ANISOU 1717  CA  ALA A 315     6068   3839   4158   -297    334    166       C  
ATOM   1718  CB  ALA A 315      20.499  -9.210  25.235  1.00 36.66           C  
ANISOU 1718  CB  ALA A 315     5995   3827   4108   -219    273    138       C  
ATOM   1719  C   ALA A 315      18.467 -10.560  25.740  1.00 40.98           C  
ANISOU 1719  C   ALA A 315     6481   4419   4670   -375    356    148       C  
ATOM   1720  O   ALA A 315      18.034 -10.998  24.672  1.00 40.24           O  
ANISOU 1720  O   ALA A 315     6359   4331   4599   -441    339    114       O  
ATOM   1721  N   ASN A 316      17.678 -10.200  26.762  1.00 38.66           N  
ANISOU 1721  N   ASN A 316     6142   4188   4357   -370    396    171       N  
ATOM   1722  CA  ASN A 316      16.221 -10.170  26.661  1.00 39.33           C  
ANISOU 1722  CA  ASN A 316     6126   4364   4451   -434    421    158       C  
ATOM   1723  CB  ASN A 316      15.582 -10.060  28.043  1.00 39.71           C  
ANISOU 1723  CB  ASN A 316     6158   4455   4476   -432    485    194       C  
ATOM   1724  CG  ASN A 316      15.767 -11.275  28.917  1.00 51.35           C  
ANISOU 1724  CG  ASN A 316     7716   5853   5942   -491    542    233       C  
ATOM   1725  OD1 ASN A 316      15.801 -12.414  28.446  1.00 44.31           O  
ANISOU 1725  OD1 ASN A 316     6863   4902   5073   -576    552    230       O  
ATOM   1726  ND2 ASN A 316      15.866 -11.053  30.221  1.00 39.96           N  
ANISOU 1726  ND2 ASN A 316     6309   4411   4464   -450    582    272       N  
ATOM   1727  C   ASN A 316      15.872  -8.946  25.804  1.00 42.46           C  
ANISOU 1727  C   ASN A 316     6434   4845   4853   -381    367    123       C  
ATOM   1728  O   ASN A 316      16.605  -7.956  25.838  1.00 40.31           O  
ANISOU 1728  O   ASN A 316     6180   4571   4565   -286    334    122       O  
ATOM   1729  N   TYR A 317      14.809  -9.034  24.995  1.00 40.66           N  
ANISOU 1729  N   TYR A 317     6116   4687   4645   -446    355     97       N  
ATOM   1730  CA  TYR A 317      14.440  -7.948  24.085  1.00 40.72           C  
ANISOU 1730  CA  TYR A 317     6040   4775   4658   -398    299     69       C  
ATOM   1731  CB  TYR A 317      15.209  -8.073  22.746  1.00 41.48           C  
ANISOU 1731  CB  TYR A 317     6176   4823   4763   -404    236     36       C  
ATOM   1732  CG  TYR A 317      14.873  -9.311  21.939  1.00 44.31           C  
ANISOU 1732  CG  TYR A 317     6543   5154   5139   -525    235     14       C  
ATOM   1733  CD1 TYR A 317      15.538 -10.516  22.160  1.00 46.28           C  
ANISOU 1733  CD1 TYR A 317     6895   5294   5394   -577    267     22       C  
ATOM   1734  CE1 TYR A 317      15.232 -11.658  21.419  1.00 47.04           C  
ANISOU 1734  CE1 TYR A 317     7011   5356   5505   -691    271     -3       C  
ATOM   1735  CZ  TYR A 317      14.274 -11.592  20.419  1.00 54.25           C  
ANISOU 1735  CZ  TYR A 317     7837   6351   6425   -760    237    -37       C  
ATOM   1736  OH  TYR A 317      13.962 -12.706  19.677  1.00 56.40           O  
ANISOU 1736  OH  TYR A 317     8134   6589   6707   -882    240    -66       O  
ATOM   1737  CE2 TYR A 317      13.614 -10.400  20.170  1.00 47.44           C  
ANISOU 1737  CE2 TYR A 317     6864   5605   5557   -708    199    -41       C  
ATOM   1738  CD2 TYR A 317      13.922  -9.268  20.923  1.00 45.84           C  
ANISOU 1738  CD2 TYR A 317     6647   5428   5343   -587    201    -16       C  
ATOM   1739  C   TYR A 317      12.931  -7.827  23.856  1.00 46.31           C  
ANISOU 1739  C   TYR A 317     6617   5599   5378   -450    309     60       C  
ATOM   1740  O   TYR A 317      12.185  -8.769  24.126  1.00 46.58           O  
ANISOU 1740  O   TYR A 317     6628   5647   5424   -551    351     66       O  
ATOM   1741  N   HIS A 318      12.500  -6.654  23.343  1.00 43.62           N  
ANISOU 1741  N   HIS A 318     6194   5343   5038   -380    269     48       N  
ATOM   1742  CA  HIS A 318      11.122  -6.294  22.989  1.00 44.45           C  
ANISOU 1742  CA  HIS A 318     6159   5573   5157   -403    264     42       C  
ATOM   1743  CB  HIS A 318      10.691  -6.986  21.678  1.00 45.64           C  
ANISOU 1743  CB  HIS A 318     6268   5750   5324   -504    215     12       C  
ATOM   1744  CG  HIS A 318       9.594  -6.267  20.965  1.00 49.76           C  
ANISOU 1744  CG  HIS A 318     6652   6399   5854   -490    174      3       C  
ATOM   1745  ND1 HIS A 318       9.857  -5.184  20.145  1.00 50.99           N  
ANISOU 1745  ND1 HIS A 318     6793   6579   6002   -401    107     -7       N  
ATOM   1746  CE1 HIS A 318       8.681  -4.785  19.688  1.00 51.36           C  
ANISOU 1746  CE1 HIS A 318     6706   6749   6060   -407     83     -7       C  
ATOM   1747  NE2 HIS A 318       7.689  -5.538  20.165  1.00 52.77           N  
ANISOU 1747  NE2 HIS A 318     6808   6988   6253   -497    130      1       N  
ATOM   1748  CD2 HIS A 318       8.258  -6.485  20.989  1.00 52.80           C  
ANISOU 1748  CD2 HIS A 318     6911   6897   6255   -554    190      7       C  
ATOM   1749  C   HIS A 318      10.117  -6.534  24.137  1.00 48.75           C  
ANISOU 1749  C   HIS A 318     6643   6177   5704   -435    342     67       C  
ATOM   1750  O   HIS A 318       9.369  -7.516  24.129  1.00 49.03           O  
ANISOU 1750  O   HIS A 318     6639   6236   5753   -549    371     67       O  
ATOM   1751  N   ASP A 319      10.131  -5.619  25.128  1.00 45.16           N  
ANISOU 1751  N   ASP A 319     6184   5742   5232   -336    379     87       N  
ATOM   1752  CA  ASP A 319       9.290  -5.601  26.333  1.00 45.88           C  
ANISOU 1752  CA  ASP A 319     6225   5889   5317   -339    460    112       C  
ATOM   1753  CB  ASP A 319       7.834  -5.166  26.025  1.00 48.98           C  
ANISOU 1753  CB  ASP A 319     6455   6423   5733   -346    465    108       C  
ATOM   1754  CG  ASP A 319       7.592  -3.657  26.034  1.00 62.03           C  
ANISOU 1754  CG  ASP A 319     8049   8139   7382   -209    449    107       C  
ATOM   1755  OD1 ASP A 319       8.277  -2.942  26.806  1.00 61.48           O  
ANISOU 1755  OD1 ASP A 319     8056   8018   7285   -115    471    115       O  
ATOM   1756  OD2 ASP A 319       6.676  -3.199  25.317  1.00 70.50           O  
ANISOU 1756  OD2 ASP A 319     8997   9315   8476   -198    419    101       O  
ATOM   1757  C   ASP A 319       9.343  -6.921  27.143  1.00 49.22           C  
ANISOU 1757  C   ASP A 319     6713   6254   5734   -441    523    132       C  
ATOM   1758  O   ASP A 319       8.316  -7.399  27.633  1.00 50.25           O  
ANISOU 1758  O   ASP A 319     6773   6448   5873   -509    582    144       O  
ATOM   1759  N   THR A 320      10.554  -7.492  27.289  1.00 43.77           N  
ANISOU 1759  N   THR A 320     6155   5443   5030   -448    513    138       N  
ATOM   1760  CA  THR A 320      10.803  -8.674  28.119  1.00 43.53           C  
ANISOU 1760  CA  THR A 320     6210   5339   4991   -525    571    164       C  
ATOM   1761  CB  THR A 320      11.664  -9.729  27.395  1.00 49.90           C  
ANISOU 1761  CB  THR A 320     7110   6039   5810   -588    536    153       C  
ATOM   1762  OG1 THR A 320      11.027 -10.112  26.175  1.00 51.12           O  
ANISOU 1762  OG1 THR A 320     7193   6237   5993   -669    498    120       O  
ATOM   1763  CG2 THR A 320      11.911 -10.972  28.252  1.00 46.89           C  
ANISOU 1763  CG2 THR A 320     6823   5572   5420   -664    596    185       C  
ATOM   1764  C   THR A 320      11.456  -8.144  29.403  1.00 46.27           C  
ANISOU 1764  C   THR A 320     6633   5649   5300   -439    609    194       C  
ATOM   1765  O   THR A 320      10.949  -8.392  30.498  1.00 45.70           O  
ANISOU 1765  O   THR A 320     6558   5598   5209   -463    682    221       O  
ATOM   1766  N   SER A 321      12.555  -7.373  29.255  1.00 41.46           N  
ANISOU 1766  N   SER A 321     6088   4991   4674   -340    561    187       N  
ATOM   1767  CA  SER A 321      13.250  -6.773  30.390  1.00 40.61           C  
ANISOU 1767  CA  SER A 321     6054   4851   4525   -258    585    211       C  
ATOM   1768  CB  SER A 321      14.502  -7.571  30.744  1.00 43.67           C  
ANISOU 1768  CB  SER A 321     6571   5125   4896   -271    578    234       C  
ATOM   1769  OG  SER A 321      14.189  -8.937  30.965  1.00 51.54           O  
ANISOU 1769  OG  SER A 321     7595   6085   5904   -375    621    255       O  
ATOM   1770  C   SER A 321      13.545  -5.268  30.179  1.00 41.95           C  
ANISOU 1770  C   SER A 321     6204   5052   4681   -141    544    191       C  
ATOM   1771  O   SER A 321      14.705  -4.852  30.241  1.00 40.85           O  
ANISOU 1771  O   SER A 321     6148   4851   4523    -81    507    191       O  
ATOM   1772  N   PRO A 322      12.517  -4.411  29.965  1.00 37.60           N  
ANISOU 1772  N   PRO A 322     5546   4599   4142   -105    551    175       N  
ATOM   1773  CA  PRO A 322      12.807  -2.980  29.816  1.00 36.26           C  
ANISOU 1773  CA  PRO A 322     5371   4447   3958      9    519    159       C  
ATOM   1774  CB  PRO A 322      11.589  -2.469  29.042  1.00 38.51           C  
ANISOU 1774  CB  PRO A 322     5522   4833   4276     18    506    141       C  
ATOM   1775  CG  PRO A 322      10.468  -3.320  29.512  1.00 44.14           C  
ANISOU 1775  CG  PRO A 322     6161   5608   5004    -70    569    155       C  
ATOM   1776  CD  PRO A 322      11.058  -4.667  29.887  1.00 39.99           C  
ANISOU 1776  CD  PRO A 322     5725   5000   4469   -161    592    174       C  
ATOM   1777  C   PRO A 322      12.912  -2.291  31.171  1.00 39.01           C  
ANISOU 1777  C   PRO A 322     5762   4799   4262     76    574    173       C  
ATOM   1778  O   PRO A 322      12.736  -2.935  32.209  1.00 39.03           O  
ANISOU 1778  O   PRO A 322     5795   4793   4241     33    637    198       O  
ATOM   1779  N   TYR A 323      13.137  -0.966  31.159  1.00 34.69           N  
ANISOU 1779  N   TYR A 323     5218   4264   3699    177    555    157       N  
ATOM   1780  CA  TYR A 323      13.109  -0.157  32.370  1.00 34.77           C  
ANISOU 1780  CA  TYR A 323     5264   4283   3663    244    610    162       C  
ATOM   1781  CB  TYR A 323      13.754   1.211  32.131  1.00 34.53           C  
ANISOU 1781  CB  TYR A 323     5275   4230   3615    346    568    140       C  
ATOM   1782  CG  TYR A 323      15.255   1.156  31.946  1.00 34.18           C  
ANISOU 1782  CG  TYR A 323     5339   4095   3552    350    508    139       C  
ATOM   1783  CD1 TYR A 323      16.073   0.531  32.885  1.00 35.85           C  
ANISOU 1783  CD1 TYR A 323     5645   4250   3726    318    524    162       C  
ATOM   1784  CE1 TYR A 323      17.456   0.491  32.727  1.00 35.56           C  
ANISOU 1784  CE1 TYR A 323     5696   4139   3674    325    468    164       C  
ATOM   1785  CZ  TYR A 323      18.041   1.111  31.636  1.00 38.50           C  
ANISOU 1785  CZ  TYR A 323     6069   4492   4068    361    400    140       C  
ATOM   1786  OH  TYR A 323      19.403   1.096  31.482  1.00 38.17           O  
ANISOU 1786  OH  TYR A 323     6106   4383   4012    367    348    142       O  
ATOM   1787  CE2 TYR A 323      17.249   1.746  30.695  1.00 33.46           C  
ANISOU 1787  CE2 TYR A 323     5348   3903   3462    391    384    118       C  
ATOM   1788  CD2 TYR A 323      15.866   1.777  30.862  1.00 33.70           C  
ANISOU 1788  CD2 TYR A 323     5287   4010   3509    388    435    119       C  
ATOM   1789  C   TYR A 323      11.643  -0.021  32.802  1.00 41.48           C  
ANISOU 1789  C   TYR A 323     6008   5230   4523    244    684    165       C  
ATOM   1790  O   TYR A 323      10.747  -0.338  32.010  1.00 40.95           O  
ANISOU 1790  O   TYR A 323     5833   5226   4500    204    676    161       O  
ATOM   1791  N   ARG A 324      11.402   0.415  34.056  1.00 40.46           N  
ANISOU 1791  N   ARG A 324     5908   5116   4351    283    756    173       N  
ATOM   1792  CA  ARG A 324      10.079   0.549  34.682  1.00 42.44           C  
ANISOU 1792  CA  ARG A 324     6067   5456   4603    288    842    177       C  
ATOM   1793  CB  ARG A 324      10.190   1.327  36.003  1.00 43.49           C  
ANISOU 1793  CB  ARG A 324     6269   5581   4675    356    909    176       C  
ATOM   1794  CG  ARG A 324       9.042   1.081  36.968  1.00 56.90           C  
ANISOU 1794  CG  ARG A 324     7907   7352   6360    334   1016    190       C  
ATOM   1795  CD  ARG A 324       9.232   1.868  38.251  1.00 70.46           C  
ANISOU 1795  CD  ARG A 324     9708   9055   8009    398   1082    185       C  
ATOM   1796  NE  ARG A 324       8.203   1.554  39.245  1.00 81.70           N  
ANISOU 1796  NE  ARG A 324    11084  10546   9414    371   1191    199       N  
ATOM   1797  CZ  ARG A 324       8.308   0.595  40.160  1.00 99.09           C  
ANISOU 1797  CZ  ARG A 324    13341  12730  11578    289   1241    228       C  
ATOM   1798  NH1 ARG A 324       9.397  -0.164  40.218  1.00 86.11           N  
ANISOU 1798  NH1 ARG A 324    11803  11003   9913    233   1189    249       N  
ATOM   1799  NH2 ARG A 324       7.323   0.384  41.023  1.00 87.70           N  
ANISOU 1799  NH2 ARG A 324    11849  11355  10118    266   1346    240       N  
ATOM   1800  C   ARG A 324       8.999   1.162  33.765  1.00 49.12           C  
ANISOU 1800  C   ARG A 324     6772   6393   5499    330    830    162       C  
ATOM   1801  O   ARG A 324       7.883   0.634  33.702  1.00 50.20           O  
ANISOU 1801  O   ARG A 324     6797   6610   5664    278    873    171       O  
ATOM   1802  N   TRP A 325       9.347   2.236  33.032  1.00 45.75           N  
ANISOU 1802  N   TRP A 325     6348   5954   5082    417    771    141       N  
ATOM   1803  CA  TRP A 325       8.431   2.935  32.129  1.00 46.35           C  
ANISOU 1803  CA  TRP A 325     6299   6111   5201    472    750    131       C  
ATOM   1804  CB  TRP A 325       9.009   4.296  31.705  1.00 44.73           C  
ANISOU 1804  CB  TRP A 325     6141   5869   4986    588    704    112       C  
ATOM   1805  CG  TRP A 325      10.086   4.258  30.660  1.00 44.68           C  
ANISOU 1805  CG  TRP A 325     6199   5790   4986    576    606    103       C  
ATOM   1806  CD1 TRP A 325      11.431   4.166  30.871  1.00 46.66           C  
ANISOU 1806  CD1 TRP A 325     6582   5944   5203    564    575     98       C  
ATOM   1807  NE1 TRP A 325      12.105   4.243  29.673  1.00 45.48           N  
ANISOU 1807  NE1 TRP A 325     6451   5756   5072    561    488     89       N  
ATOM   1808  CE2 TRP A 325      11.197   4.416  28.659  1.00 47.42           C  
ANISOU 1808  CE2 TRP A 325     6583   6074   5360    572    459     87       C  
ATOM   1809  CD2 TRP A 325       9.914   4.454  29.247  1.00 44.42           C  
ANISOU 1809  CD2 TRP A 325     6102   5783   4992    584    529     96       C  
ATOM   1810  CE3 TRP A 325       8.792   4.626  28.415  1.00 46.48           C  
ANISOU 1810  CE3 TRP A 325     6226   6139   5295    597    510    100       C  
ATOM   1811  CZ3 TRP A 325       8.985   4.776  27.051  1.00 47.75           C  
ANISOU 1811  CZ3 TRP A 325     6365   6301   5479    597    422     93       C  
ATOM   1812  CH2 TRP A 325      10.269   4.723  26.492  1.00 47.44           C  
ANISOU 1812  CH2 TRP A 325     6434   6166   5423    583    359     82       C  
ATOM   1813  CZ2 TRP A 325      11.390   4.557  27.277  1.00 46.51           C  
ANISOU 1813  CZ2 TRP A 325     6443   5957   5269    572    376     79       C  
ATOM   1814  C   TRP A 325       7.990   2.096  30.908  1.00 49.71           C  
ANISOU 1814  C   TRP A 325     6632   6578   5677    388    691    133       C  
ATOM   1815  O   TRP A 325       6.942   2.386  30.324  1.00 49.62           O  
ANISOU 1815  O   TRP A 325     6491   6660   5702    408    687    133       O  
ATOM   1816  N   GLY A 326       8.769   1.063  30.572  1.00 45.41           N  
ANISOU 1816  N   GLY A 326     6155   5967   5133    297    650    136       N  
ATOM   1817  CA  GLY A 326       8.497   0.160  29.457  1.00 45.24           C  
ANISOU 1817  CA  GLY A 326     6071   5966   5150    205    596    134       C  
ATOM   1818  C   GLY A 326       9.134   0.637  28.170  1.00 47.82           C  
ANISOU 1818  C   GLY A 326     6414   6264   5491    241    501    116       C  
ATOM   1819  O   GLY A 326      10.358   0.761  28.099  1.00 46.20           O  
ANISOU 1819  O   GLY A 326     6322   5967   5264    266    464    109       O  
ATOM   1820  N   GLY A 327       8.295   0.886  27.164  1.00 44.44           N  
ANISOU 1820  N   GLY A 327     5869   5918   5097    241    461    110       N  
ATOM   1821  CA  GLY A 327       8.661   1.395  25.844  1.00 43.32           C  
ANISOU 1821  CA  GLY A 327     5723   5769   4967    274    371     96       C  
ATOM   1822  C   GLY A 327       9.801   0.718  25.112  1.00 45.27           C  
ANISOU 1822  C   GLY A 327     6068   5924   5209    214    310     84       C  
ATOM   1823  O   GLY A 327      10.582   1.395  24.435  1.00 43.95           O  
ANISOU 1823  O   GLY A 327     5956   5711   5033    272    253     73       O  
ATOM   1824  N   LYS A 328       9.896  -0.624  25.231  1.00 41.41           N  
ANISOU 1824  N   LYS A 328     5603   5406   4726     98    325     85       N  
ATOM   1825  CA  LYS A 328      10.919  -1.472  24.599  1.00 40.15           C  
ANISOU 1825  CA  LYS A 328     5535   5156   4565     32    280     74       C  
ATOM   1826  CB  LYS A 328      10.713  -1.571  23.066  1.00 42.63           C  
ANISOU 1826  CB  LYS A 328     5798   5501   4898     -3    202     54       C  
ATOM   1827  CG  LYS A 328       9.547  -2.457  22.636  1.00 59.98           C  
ANISOU 1827  CG  LYS A 328     7888   7781   7120   -111    206     50       C  
ATOM   1828  CD  LYS A 328       8.258  -1.669  22.442  1.00 72.17           C  
ANISOU 1828  CD  LYS A 328     9287   9456   8680    -64    201     58       C  
ATOM   1829  CE  LYS A 328       7.101  -2.565  22.084  1.00 83.80           C  
ANISOU 1829  CE  LYS A 328    10646  11020  10176   -179    206     56       C  
ATOM   1830  NZ  LYS A 328       5.801  -1.937  22.431  1.00 93.82           N  
ANISOU 1830  NZ  LYS A 328    11768  12417  11461   -133    236     73       N  
ATOM   1831  C   LYS A 328      12.360  -1.048  24.964  1.00 41.44           C  
ANISOU 1831  C   LYS A 328     5831   5214   4699     95    268     73       C  
ATOM   1832  O   LYS A 328      13.264  -1.156  24.134  1.00 39.61           O  
ANISOU 1832  O   LYS A 328     5660   4923   4468     89    212     60       O  
ATOM   1833  N   SER A 329      12.563  -0.614  26.234  1.00 37.59           N  
ANISOU 1833  N   SER A 329     5388   4709   4186    150    323     88       N  
ATOM   1834  CA  SER A 329      13.832  -0.144  26.815  1.00 36.65           C  
ANISOU 1834  CA  SER A 329     5387   4505   4034    207    319     91       C  
ATOM   1835  CB  SER A 329      13.549   0.709  28.050  1.00 42.07           C  
ANISOU 1835  CB  SER A 329     6081   5213   4690    282    377    100       C  
ATOM   1836  OG  SER A 329      12.815   1.869  27.711  1.00 56.70           O  
ANISOU 1836  OG  SER A 329     7859   7132   6551    361    371     90       O  
ATOM   1837  C   SER A 329      14.779  -1.272  27.235  1.00 38.60           C  
ANISOU 1837  C   SER A 329     5728   4667   4271    142    328    103       C  
ATOM   1838  O   SER A 329      15.713  -1.022  28.005  1.00 37.93           O  
ANISOU 1838  O   SER A 329     5732   4525   4154    180    338    114       O  
ATOM   1839  N   ASP A 330      14.530  -2.500  26.757  1.00 34.48           N  
ANISOU 1839  N   ASP A 330     5190   4138   3775     44    325    104       N  
ATOM   1840  CA  ASP A 330      15.263  -3.727  27.094  1.00 33.52           C  
ANISOU 1840  CA  ASP A 330     5152   3935   3651    -23    340    119       C  
ATOM   1841  CB  ASP A 330      14.826  -4.869  26.171  1.00 34.93           C  
ANISOU 1841  CB  ASP A 330     5296   4114   3863   -127    327    107       C  
ATOM   1842  CG  ASP A 330      13.356  -5.203  26.280  1.00 38.44           C  
ANISOU 1842  CG  ASP A 330     5634   4648   4324   -190    367    109       C  
ATOM   1843  OD2 ASP A 330      13.038  -6.335  26.695  1.00 41.47           O  
ANISOU 1843  OD2 ASP A 330     6030   5013   4713   -280    412    123       O  
ATOM   1844  OD1 ASP A 330      12.523  -4.333  25.943  1.00 37.40           O  
ANISOU 1844  OD1 ASP A 330     5406   4606   4200   -149    354     98       O  
ATOM   1845  C   ASP A 330      16.784  -3.615  27.088  1.00 37.01           C  
ANISOU 1845  C   ASP A 330     5700   4286   4075     18    303    120       C  
ATOM   1846  O   ASP A 330      17.443  -4.149  27.984  1.00 36.04           O  
ANISOU 1846  O   ASP A 330     5655   4107   3934     11    330    145       O  
ATOM   1847  N   ILE A 331      17.329  -2.945  26.065  1.00 33.75           N  
ANISOU 1847  N   ILE A 331     5290   3865   3670     61    242     97       N  
ATOM   1848  CA  ILE A 331      18.760  -2.791  25.840  1.00 32.81           C  
ANISOU 1848  CA  ILE A 331     5258   3670   3540     97    202     94       C  
ATOM   1849  CB  ILE A 331      19.162  -3.578  24.556  1.00 35.88           C  
ANISOU 1849  CB  ILE A 331     5659   4018   3957     44    161     75       C  
ATOM   1850  CG1 ILE A 331      18.904  -5.100  24.712  1.00 36.72           C  
ANISOU 1850  CG1 ILE A 331     5782   4090   4081    -50    196     86       C  
ATOM   1851  CD1 ILE A 331      18.703  -5.884  23.373  1.00 42.40           C  
ANISOU 1851  CD1 ILE A 331     6478   4803   4829   -124    169     58       C  
ATOM   1852  CG2 ILE A 331      20.605  -3.299  24.167  1.00 36.28           C  
ANISOU 1852  CG2 ILE A 331     5785   4002   3999     87    120     70       C  
ATOM   1853  C   ILE A 331      19.113  -1.307  25.762  1.00 35.82           C  
ANISOU 1853  C   ILE A 331     5642   4069   3901    189    172     82       C  
ATOM   1854  O   ILE A 331      18.586  -0.591  24.914  1.00 35.70           O  
ANISOU 1854  O   ILE A 331     5568   4101   3896    214    143     63       O  
ATOM   1855  N   ASP A 332      20.020  -0.862  26.634  1.00 31.74           N  
ANISOU 1855  N   ASP A 332     5195   3512   3351    236    178     95       N  
ATOM   1856  CA  ASP A 332      20.455   0.526  26.719  1.00 31.69           C  
ANISOU 1856  CA  ASP A 332     5211   3511   3320    316    156     83       C  
ATOM   1857  CB  ASP A 332      20.069   1.095  28.105  1.00 33.42           C  
ANISOU 1857  CB  ASP A 332     5441   3754   3502    354    208     96       C  
ATOM   1858  CG  ASP A 332      20.369   2.564  28.368  1.00 37.81           C  
ANISOU 1858  CG  ASP A 332     6029   4312   4027    434    197     82       C  
ATOM   1859  OD1 ASP A 332      20.544   3.324  27.393  1.00 37.58           O  
ANISOU 1859  OD1 ASP A 332     5987   4282   4009    468    153     62       O  
ATOM   1860  OD2 ASP A 332      20.361   2.965  29.547  1.00 40.82           O  
ANISOU 1860  OD2 ASP A 332     6449   4693   4369    460    235     91       O  
ATOM   1861  C   ASP A 332      21.962   0.629  26.480  1.00 36.09           C  
ANISOU 1861  C   ASP A 332     5845   4001   3866    333    113     82       C  
ATOM   1862  O   ASP A 332      22.735  -0.076  27.122  1.00 35.98           O  
ANISOU 1862  O   ASP A 332     5887   3943   3841    314    122    103       O  
ATOM   1863  N   LEU A 333      22.377   1.497  25.554  1.00 31.49           N  
ANISOU 1863  N   LEU A 333     5264   3414   3286    369     66     60       N  
ATOM   1864  CA  LEU A 333      23.797   1.713  25.292  1.00 30.45           C  
ANISOU 1864  CA  LEU A 333     5197   3228   3144    385     28     57       C  
ATOM   1865  CB  LEU A 333      24.080   1.946  23.799  1.00 30.68           C  
ANISOU 1865  CB  LEU A 333     5212   3249   3195    383    -21     33       C  
ATOM   1866  CG  LEU A 333      23.913   0.699  22.927  1.00 36.15           C  
ANISOU 1866  CG  LEU A 333     5882   3931   3922    320    -27     28       C  
ATOM   1867  CD1 LEU A 333      23.227   1.039  21.646  1.00 36.41           C  
ANISOU 1867  CD1 LEU A 333     5862   4003   3971    314    -56      5       C  
ATOM   1868  CD2 LEU A 333      25.241  -0.002  22.686  1.00 37.74           C  
ANISOU 1868  CD2 LEU A 333     6140   4067   4131    303    -44     31       C  
ATOM   1869  C   LEU A 333      24.314   2.861  26.152  1.00 32.14           C  
ANISOU 1869  C   LEU A 333     5458   3436   3317    441     29     57       C  
ATOM   1870  O   LEU A 333      23.557   3.769  26.515  1.00 31.07           O  
ANISOU 1870  O   LEU A 333     5303   3336   3165    481     49     49       O  
ATOM   1871  N   ALA A 334      25.591   2.795  26.531  1.00 28.27           N  
ANISOU 1871  N   ALA A 334     5031   2903   2808    443     10     67       N  
ATOM   1872  CA  ALA A 334      26.185   3.807  27.398  1.00 27.92           C  
ANISOU 1872  CA  ALA A 334     5039   2851   2718    482      8     66       C  
ATOM   1873  CB  ALA A 334      26.099   3.369  28.858  1.00 28.80           C  
ANISOU 1873  CB  ALA A 334     5180   2967   2797    473     47     92       C  
ATOM   1874  C   ALA A 334      27.622   4.083  27.018  1.00 32.61           C  
ANISOU 1874  C   ALA A 334     5678   3407   3306    486    -39     62       C  
ATOM   1875  O   ALA A 334      28.349   3.167  26.624  1.00 31.78           O  
ANISOU 1875  O   ALA A 334     5577   3275   3223    458    -56     73       O  
ATOM   1876  N   VAL A 335      28.028   5.355  27.129  1.00 29.59           N  
ANISOU 1876  N   VAL A 335     5330   3021   2892    520    -55     45       N  
ATOM   1877  CA  VAL A 335      29.388   5.787  26.833  1.00 28.99           C  
ANISOU 1877  CA  VAL A 335     5295   2916   2805    520    -97     39       C  
ATOM   1878  CB  VAL A 335      29.420   6.768  25.635  1.00 33.35           C  
ANISOU 1878  CB  VAL A 335     5840   3462   3369    539   -124     12       C  
ATOM   1879  CG1 VAL A 335      30.746   7.520  25.565  1.00 33.00           C  
ANISOU 1879  CG1 VAL A 335     5845   3392   3300    540   -159      3       C  
ATOM   1880  CG2 VAL A 335      29.144   6.040  24.326  1.00 33.21           C  
ANISOU 1880  CG2 VAL A 335     5775   3445   3397    518   -138      8       C  
ATOM   1881  C   VAL A 335      30.018   6.385  28.092  1.00 32.94           C  
ANISOU 1881  C   VAL A 335     5852   3412   3251    529    -96     44       C  
ATOM   1882  O   VAL A 335      29.375   7.169  28.789  1.00 32.35           O  
ANISOU 1882  O   VAL A 335     5797   3351   3143    554    -69     33       O  
ATOM   1883  N   ASP A 336      31.274   6.004  28.377  1.00 29.79           N  
ANISOU 1883  N   ASP A 336     5481   2997   2842    510   -125     61       N  
ATOM   1884  CA  ASP A 336      32.051   6.544  29.491  1.00 30.01           C  
ANISOU 1884  CA  ASP A 336     5562   3025   2814    508   -137     66       C  
ATOM   1885  CB  ASP A 336      31.777   5.782  30.820  1.00 32.00           C  
ANISOU 1885  CB  ASP A 336     5831   3292   3037    499   -109     98       C  
ATOM   1886  CG  ASP A 336      32.445   4.433  31.042  1.00 34.34           C  
ANISOU 1886  CG  ASP A 336     6117   3578   3351    478   -121    139       C  
ATOM   1887  OD1 ASP A 336      33.067   3.903  30.091  1.00 32.34           O  
ANISOU 1887  OD1 ASP A 336     5838   3308   3144    471   -146    142       O  
ATOM   1888  OD2 ASP A 336      32.347   3.909  32.165  1.00 39.09           O  
ANISOU 1888  OD2 ASP A 336     6742   4190   3921    471   -103    168       O  
ATOM   1889  C   ASP A 336      33.539   6.632  29.114  1.00 33.95           C  
ANISOU 1889  C   ASP A 336     6075   3511   3314    493   -186     69       C  
ATOM   1890  O   ASP A 336      33.882   6.463  27.944  1.00 33.17           O  
ANISOU 1890  O   ASP A 336     5948   3399   3257    489   -205     60       O  
ATOM   1891  N   GLU A 337      34.409   6.869  30.103  1.00 31.44           N  
ANISOU 1891  N   GLU A 337     5795   3200   2949    481   -207     82       N  
ATOM   1892  CA  GLU A 337      35.868   6.990  29.975  1.00 31.16           C  
ANISOU 1892  CA  GLU A 337     5767   3164   2907    463   -255     88       C  
ATOM   1893  CB  GLU A 337      36.482   7.295  31.355  1.00 32.47           C  
ANISOU 1893  CB  GLU A 337     5979   3350   3007    448   -272    103       C  
ATOM   1894  CG  GLU A 337      36.044   8.617  31.979  1.00 38.61           C  
ANISOU 1894  CG  GLU A 337     6815   4130   3726    448   -258     69       C  
ATOM   1895  CD  GLU A 337      34.627   8.716  32.524  1.00 48.95           C  
ANISOU 1895  CD  GLU A 337     8138   5439   5020    472   -202     60       C  
ATOM   1896  OE1 GLU A 337      33.964   7.674  32.729  1.00 34.47           O  
ANISOU 1896  OE1 GLU A 337     6275   3614   3208    479   -173     86       O  
ATOM   1897  OE2 GLU A 337      34.172   9.859  32.734  1.00 43.84           O  
ANISOU 1897  OE2 GLU A 337     7534   4785   4340    484   -183     26       O  
ATOM   1898  C   GLU A 337      36.546   5.739  29.368  1.00 35.94           C  
ANISOU 1898  C   GLU A 337     6330   3762   3565    458   -270    117       C  
ATOM   1899  O   GLU A 337      37.660   5.837  28.849  1.00 34.97           O  
ANISOU 1899  O   GLU A 337     6194   3638   3454    449   -304    116       O  
ATOM   1900  N   ASN A 338      35.881   4.571  29.455  1.00 33.59           N  
ANISOU 1900  N   ASN A 338     6011   3457   3294    464   -242    142       N  
ATOM   1901  CA  ASN A 338      36.402   3.293  28.974  1.00 34.03           C  
ANISOU 1901  CA  ASN A 338     6037   3496   3398    463   -246    170       C  
ATOM   1902  CB  ASN A 338      36.076   2.176  29.970  1.00 37.67           C  
ANISOU 1902  CB  ASN A 338     6508   3954   3852    464   -223    213       C  
ATOM   1903  CG  ASN A 338      36.569   2.457  31.364  1.00 59.88           C  
ANISOU 1903  CG  ASN A 338     9357   6791   6601    463   -241    240       C  
ATOM   1904  OD1 ASN A 338      35.785   2.737  32.270  1.00 57.40           O  
ANISOU 1904  OD1 ASN A 338     9072   6492   6244    459   -215    239       O  
ATOM   1905  ND2 ASN A 338      37.882   2.432  31.557  1.00 53.69           N  
ANISOU 1905  ND2 ASN A 338     8573   6019   5808    464   -284    263       N  
ATOM   1906  C   ASN A 338      35.937   2.920  27.574  1.00 38.35           C  
ANISOU 1906  C   ASN A 338     6549   4020   4001    462   -232    147       C  
ATOM   1907  O   ASN A 338      36.545   2.055  26.939  1.00 38.85           O  
ANISOU 1907  O   ASN A 338     6593   4064   4106    462   -239    159       O  
ATOM   1908  N   GLY A 339      34.872   3.570  27.109  1.00 33.32           N  
ANISOU 1908  N   GLY A 339     5906   3388   3366    463   -213    116       N  
ATOM   1909  CA  GLY A 339      34.310   3.322  25.792  1.00 31.95           C  
ANISOU 1909  CA  GLY A 339     5701   3202   3237    458   -205     93       C  
ATOM   1910  C   GLY A 339      32.813   3.112  25.796  1.00 34.28           C  
ANISOU 1910  C   GLY A 339     5976   3507   3541    455   -169     86       C  
ATOM   1911  O   GLY A 339      32.080   3.795  26.514  1.00 33.51           O  
ANISOU 1911  O   GLY A 339     5888   3431   3412    467   -153     82       O  
ATOM   1912  N   LEU A 340      32.366   2.144  24.986  1.00 30.11           N  
ANISOU 1912  N   LEU A 340     5420   2966   3056    437   -157     84       N  
ATOM   1913  CA  LEU A 340      30.976   1.765  24.762  1.00 29.18           C  
ANISOU 1913  CA  LEU A 340     5270   2862   2954    423   -127     76       C  
ATOM   1914  CB  LEU A 340      30.784   1.512  23.255  1.00 28.95           C  
ANISOU 1914  CB  LEU A 340     5214   2825   2962    405   -138     51       C  
ATOM   1915  CG  LEU A 340      29.392   1.145  22.730  1.00 33.38           C  
ANISOU 1915  CG  LEU A 340     5731   3408   3542    382   -119     38       C  
ATOM   1916  CD1 LEU A 340      28.385   2.261  22.982  1.00 32.86           C  
ANISOU 1916  CD1 LEU A 340     5644   3387   3455    408   -113     28       C  
ATOM   1917  CD2 LEU A 340      29.455   0.831  21.247  1.00 34.63           C  
ANISOU 1917  CD2 LEU A 340     5874   3557   3728    359   -137     13       C  
ATOM   1918  C   LEU A 340      30.569   0.543  25.583  1.00 31.74           C  
ANISOU 1918  C   LEU A 340     5596   3177   3286    401    -93    107       C  
ATOM   1919  O   LEU A 340      31.297  -0.458  25.643  1.00 30.44           O  
ANISOU 1919  O   LEU A 340     5448   2979   3139    390    -92    129       O  
ATOM   1920  N   TRP A 341      29.375   0.631  26.181  1.00 27.81           N  
ANISOU 1920  N   TRP A 341     5082   2709   2776    396    -60    109       N  
ATOM   1921  CA  TRP A 341      28.774  -0.383  27.034  1.00 27.62           C  
ANISOU 1921  CA  TRP A 341     5059   2683   2752    371    -20    138       C  
ATOM   1922  CB  TRP A 341      28.710   0.115  28.497  1.00 26.84           C  
ANISOU 1922  CB  TRP A 341     4991   2606   2603    391     -2    158       C  
ATOM   1923  CG  TRP A 341      30.047   0.379  29.116  1.00 27.81           C  
ANISOU 1923  CG  TRP A 341     5161   2711   2694    411    -33    177       C  
ATOM   1924  CD1 TRP A 341      30.801   1.510  28.991  1.00 30.37           C  
ANISOU 1924  CD1 TRP A 341     5502   3041   2995    437    -69    158       C  
ATOM   1925  NE1 TRP A 341      31.967   1.382  29.710  1.00 29.94           N  
ANISOU 1925  NE1 TRP A 341     5485   2977   2915    442    -93    185       N  
ATOM   1926  CE2 TRP A 341      32.000   0.140  30.288  1.00 31.60           C  
ANISOU 1926  CE2 TRP A 341     5704   3170   3131    428    -74    225       C  
ATOM   1927  CD2 TRP A 341      30.793  -0.512  29.952  1.00 27.92           C  
ANISOU 1927  CD2 TRP A 341     5210   2703   2697    405    -33    220       C  
ATOM   1928  CE3 TRP A 341      30.563  -1.810  30.445  1.00 29.76           C  
ANISOU 1928  CE3 TRP A 341     5455   2913   2941    381     -2    257       C  
ATOM   1929  CZ3 TRP A 341      31.526  -2.401  31.245  1.00 31.28           C  
ANISOU 1929  CZ3 TRP A 341     5687   3084   3113    390    -15    302       C  
ATOM   1930  CH2 TRP A 341      32.707  -1.723  31.576  1.00 31.75           C  
ANISOU 1930  CH2 TRP A 341     5768   3154   3143    418    -60    308       C  
ATOM   1931  CZ2 TRP A 341      32.967  -0.453  31.108  1.00 31.25           C  
ANISOU 1931  CZ2 TRP A 341     5693   3113   3067    432    -90    269       C  
ATOM   1932  C   TRP A 341      27.366  -0.709  26.590  1.00 30.20           C  
ANISOU 1932  C   TRP A 341     5336   3037   3103    341      9    124       C  
ATOM   1933  O   TRP A 341      26.712   0.106  25.941  1.00 28.85           O  
ANISOU 1933  O   TRP A 341     5128   2899   2936    354      0     97       O  
ATOM   1934  N   VAL A 342      26.890  -1.896  26.980  1.00 27.46           N  
ANISOU 1934  N   VAL A 342     4988   2676   2769    301     45    147       N  
ATOM   1935  CA  VAL A 342      25.525  -2.351  26.747  1.00 28.16           C  
ANISOU 1935  CA  VAL A 342     5028   2794   2878    259     78    139       C  
ATOM   1936  CB  VAL A 342      25.390  -3.521  25.729  1.00 32.87           C  
ANISOU 1936  CB  VAL A 342     5614   3357   3518    204     77    130       C  
ATOM   1937  CG1 VAL A 342      23.950  -3.647  25.260  1.00 33.27           C  
ANISOU 1937  CG1 VAL A 342     5600   3455   3586    159     98    112       C  
ATOM   1938  CG2 VAL A 342      26.320  -3.351  24.524  1.00 32.21           C  
ANISOU 1938  CG2 VAL A 342     5539   3246   3452    218     32    104       C  
ATOM   1939  C   VAL A 342      24.953  -2.722  28.120  1.00 32.06           C  
ANISOU 1939  C   VAL A 342     5533   3302   3347    246    127    171       C  
ATOM   1940  O   VAL A 342      25.564  -3.500  28.851  1.00 32.44           O  
ANISOU 1940  O   VAL A 342     5631   3311   3385    235    140    205       O  
ATOM   1941  N   ILE A 343      23.803  -2.131  28.473  1.00 27.84           N  
ANISOU 1941  N   ILE A 343     4953   2825   2800    251    156    161       N  
ATOM   1942  CA  ILE A 343      23.056  -2.367  29.713  1.00 27.63           C  
ANISOU 1942  CA  ILE A 343     4927   2824   2747    237    212    186       C  
ATOM   1943  CB  ILE A 343      22.737  -1.054  30.499  1.00 29.58           C  
ANISOU 1943  CB  ILE A 343     5172   3117   2952    293    227    177       C  
ATOM   1944  CG1 ILE A 343      24.022  -0.259  30.827  1.00 28.34           C  
ANISOU 1944  CG1 ILE A 343     5080   2930   2759    341    188    177       C  
ATOM   1945  CD1 ILE A 343      23.798   1.190  31.373  1.00 29.80           C  
ANISOU 1945  CD1 ILE A 343     5272   3148   2903    397    195    156       C  
ATOM   1946  CG2 ILE A 343      21.916  -1.366  31.771  1.00 30.29           C  
ANISOU 1946  CG2 ILE A 343     5262   3234   3011    274    294    202       C  
ATOM   1947  C   ILE A 343      21.793  -3.110  29.297  1.00 33.15           C  
ANISOU 1947  C   ILE A 343     5562   3554   3481    178    246    181       C  
ATOM   1948  O   ILE A 343      20.986  -2.584  28.537  1.00 33.31           O  
ANISOU 1948  O   ILE A 343     5514   3622   3520    181    237    153       O  
ATOM   1949  N   TYR A 344      21.637  -4.335  29.774  1.00 30.68           N  
ANISOU 1949  N   TYR A 344     5272   3213   3173    121    283    209       N  
ATOM   1950  CA  TYR A 344      20.523  -5.209  29.406  1.00 31.09           C  
ANISOU 1950  CA  TYR A 344     5271   3285   3256     47    317    206       C  
ATOM   1951  CB  TYR A 344      20.862  -5.952  28.089  1.00 31.32           C  
ANISOU 1951  CB  TYR A 344     5302   3271   3328      5    281    186       C  
ATOM   1952  CG  TYR A 344      22.139  -6.770  28.126  1.00 30.99           C  
ANISOU 1952  CG  TYR A 344     5345   3139   3289      5    267    207       C  
ATOM   1953  CD1 TYR A 344      23.386  -6.160  28.019  1.00 32.14           C  
ANISOU 1953  CD1 TYR A 344     5533   3257   3423     70    222    206       C  
ATOM   1954  CE1 TYR A 344      24.563  -6.906  28.055  1.00 32.66           C  
ANISOU 1954  CE1 TYR A 344     5666   3247   3495     78    210    229       C  
ATOM   1955  CZ  TYR A 344      24.499  -8.287  28.141  1.00 35.80           C  
ANISOU 1955  CZ  TYR A 344     6100   3588   3913     24    243    251       C  
ATOM   1956  OH  TYR A 344      25.655  -9.028  28.127  1.00 31.46           O  
ANISOU 1956  OH  TYR A 344     5617   2963   3374     41    233    275       O  
ATOM   1957  CE2 TYR A 344      23.269  -8.919  28.216  1.00 31.84           C  
ANISOU 1957  CE2 TYR A 344     5568   3106   3422    -48    288    250       C  
ATOM   1958  CD2 TYR A 344      22.099  -8.159  28.212  1.00 31.72           C  
ANISOU 1958  CD2 TYR A 344     5476   3176   3400    -59    299    228       C  
ATOM   1959  C   TYR A 344      20.247  -6.190  30.541  1.00 36.43           C  
ANISOU 1959  C   TYR A 344     5984   3941   3915      0    376    247       C  
ATOM   1960  O   TYR A 344      20.683  -5.949  31.664  1.00 37.22           O  
ANISOU 1960  O   TYR A 344     6135   4034   3973     34    394    275       O  
ATOM   1961  N   ALA A 345      19.495  -7.259  30.267  1.00 33.88           N  
ANISOU 1961  N   ALA A 345     5639   3612   3621    -83    408    251       N  
ATOM   1962  CA  ALA A 345      19.190  -8.313  31.233  1.00 35.00           C  
ANISOU 1962  CA  ALA A 345     5821   3728   3751   -140    468    291       C  
ATOM   1963  CB  ALA A 345      17.903  -8.002  31.982  1.00 36.36           C  
ANISOU 1963  CB  ALA A 345     5929   3981   3905   -161    527    295       C  
ATOM   1964  C   ALA A 345      19.083  -9.651  30.498  1.00 39.54           C  
ANISOU 1964  C   ALA A 345     6412   4247   4366   -226    475    289       C  
ATOM   1965  O   ALA A 345      18.868  -9.663  29.286  1.00 39.02           O  
ANISOU 1965  O   ALA A 345     6299   4192   4334   -253    444    251       O  
ATOM   1966  N   THR A 346      19.308 -10.765  31.220  1.00 37.09           N  
ANISOU 1966  N   THR A 346     6176   3870   4047   -267    515    332       N  
ATOM   1967  CA  THR A 346      19.246 -12.136  30.697  1.00 37.44           C  
ANISOU 1967  CA  THR A 346     6257   3843   4124   -350    533    336       C  
ATOM   1968  CB  THR A 346      20.660 -12.768  30.550  1.00 42.10           C  
ANISOU 1968  CB  THR A 346     6948   4327   4722   -313    506    357       C  
ATOM   1969  OG1 THR A 346      21.195 -13.099  31.833  1.00 38.54           O  
ANISOU 1969  OG1 THR A 346     6571   3837   4233   -283    532    416       O  
ATOM   1970  CG2 THR A 346      21.645 -11.905  29.754  1.00 39.70           C  
ANISOU 1970  CG2 THR A 346     6635   4023   4426   -234    437    327       C  
ATOM   1971  C   THR A 346      18.380 -13.015  31.613  1.00 43.08           C  
ANISOU 1971  C   THR A 346     6986   4555   4826   -430    608    371       C  
ATOM   1972  O   THR A 346      18.234 -12.709  32.798  1.00 42.71           O  
ANISOU 1972  O   THR A 346     6952   4537   4739   -405    643    405       O  
ATOM   1973  N   GLU A 347      17.826 -14.117  31.065  1.00 41.85           N  
ANISOU 1973  N   GLU A 347     6836   4363   4703   -531    635    362       N  
ATOM   1974  CA  GLU A 347      17.042 -15.092  31.832  1.00 43.21           C  
ANISOU 1974  CA  GLU A 347     7030   4520   4867   -622    709    396       C  
ATOM   1975  CB  GLU A 347      16.255 -16.029  30.903  1.00 45.52           C  
ANISOU 1975  CB  GLU A 347     7298   4798   5199   -743    726    365       C  
ATOM   1976  CG  GLU A 347      14.930 -16.487  31.493  1.00 61.68           C  
ANISOU 1976  CG  GLU A 347     9298   6898   7241   -846    797    379       C  
ATOM   1977  CD  GLU A 347      14.880 -17.918  32.001  1.00 93.52           C  
ANISOU 1977  CD  GLU A 347    13429  10832  11272   -937    859    419       C  
ATOM   1978  OE1 GLU A 347      14.124 -18.727  31.414  1.00 86.72           O  
ANISOU 1978  OE1 GLU A 347    12548   9963  10437  -1056    884    396       O  
ATOM   1979  OE2 GLU A 347      15.571 -18.225  32.999  1.00 93.73           O  
ANISOU 1979  OE2 GLU A 347    13553  10791  11269   -893    883    474       O  
ATOM   1980  C   GLU A 347      18.013 -15.885  32.715  1.00 47.17           C  
ANISOU 1980  C   GLU A 347     7658   4918   5345   -598    731    457       C  
ATOM   1981  O   GLU A 347      17.666 -16.236  33.844  1.00 46.37           O  
ANISOU 1981  O   GLU A 347     7590   4817   5212   -626    788    503       O  
ATOM   1982  N   GLN A 348      19.262 -16.094  32.213  1.00 44.05           N  
ANISOU 1982  N   GLN A 348     7332   4440   4964   -540    684    459       N  
ATOM   1983  CA  GLN A 348      20.369 -16.754  32.920  1.00 44.58           C  
ANISOU 1983  CA  GLN A 348     7515   4411   5014   -495    690    518       C  
ATOM   1984  CB  GLN A 348      21.631 -16.806  32.042  1.00 45.53           C  
ANISOU 1984  CB  GLN A 348     7674   4462   5162   -429    632    503       C  
ATOM   1985  CG  GLN A 348      21.637 -17.922  30.992  1.00 66.93           C  
ANISOU 1985  CG  GLN A 348    10424   7085   7921   -496    644    478       C  
ATOM   1986  CD  GLN A 348      20.833 -17.629  29.739  1.00 87.44           C  
ANISOU 1986  CD  GLN A 348    12936   9737  10549   -555    623    405       C  
ATOM   1987  OE1 GLN A 348      20.401 -16.494  29.471  1.00 79.67           O  
ANISOU 1987  OE1 GLN A 348    11857   8855   9557   -530    591    371       O  
ATOM   1988  NE2 GLN A 348      20.637 -18.659  28.927  1.00 79.93           N  
ANISOU 1988  NE2 GLN A 348    12022   8716   9632   -633    641    379       N  
ATOM   1989  C   GLN A 348      20.682 -16.024  34.229  1.00 48.71           C  
ANISOU 1989  C   GLN A 348     8051   4978   5480   -424    692    562       C  
ATOM   1990  O   GLN A 348      21.073 -16.668  35.203  1.00 48.87           O  
ANISOU 1990  O   GLN A 348     8154   4944   5469   -419    722    623       O  
ATOM   1991  N   ASN A 349      20.497 -14.682  34.248  1.00 44.28           N  
ANISOU 1991  N   ASN A 349     7412   4512   4900   -370    661    530       N  
ATOM   1992  CA  ASN A 349      20.695 -13.842  35.424  1.00 43.87           C  
ANISOU 1992  CA  ASN A 349     7368   4512   4790   -307    663    559       C  
ATOM   1993  CB  ASN A 349      21.568 -12.627  35.079  1.00 43.06           C  
ANISOU 1993  CB  ASN A 349     7240   4441   4679   -211    593    530       C  
ATOM   1994  CG  ASN A 349      22.199 -11.937  36.269  1.00 57.14           C  
ANISOU 1994  CG  ASN A 349     9067   6244   6398   -142    581    566       C  
ATOM   1995  OD1 ASN A 349      22.682 -12.570  37.216  1.00 48.92           O  
ANISOU 1995  OD1 ASN A 349     8106   5157   5323   -138    597    625       O  
ATOM   1996  ND2 ASN A 349      22.223 -10.616  36.238  1.00 46.35           N  
ANISOU 1996  ND2 ASN A 349     7653   4946   5012    -86    550    531       N  
ATOM   1997  C   ASN A 349      19.342 -13.436  36.064  1.00 48.63           C  
ANISOU 1997  C   ASN A 349     7907   5204   5367   -354    723    552       C  
ATOM   1998  O   ASN A 349      19.272 -12.441  36.789  1.00 47.95           O  
ANISOU 1998  O   ASN A 349     7800   5182   5236   -302    725    553       O  
ATOM   1999  N   ASN A 350      18.278 -14.239  35.812  1.00 45.88           N  
ANISOU 1999  N   ASN A 350     7529   4858   5047   -455    776    546       N  
ATOM   2000  CA  ASN A 350      16.909 -14.075  36.331  1.00 46.44           C  
ANISOU 2000  CA  ASN A 350     7529   5013   5103   -515    842    542       C  
ATOM   2001  CB  ASN A 350      16.815 -14.545  37.790  1.00 50.82           C  
ANISOU 2001  CB  ASN A 350     8157   5551   5602   -534    908    605       C  
ATOM   2002  CG  ASN A 350      16.890 -16.042  37.934  1.00 79.09           C  
ANISOU 2002  CG  ASN A 350    11826   9033   9193   -613    946    649       C  
ATOM   2003  OD1 ASN A 350      17.973 -16.629  38.026  1.00 73.50           O  
ANISOU 2003  OD1 ASN A 350    11216   8230   8482   -578    918    686       O  
ATOM   2004  ND2 ASN A 350      15.738 -16.696  37.930  1.00 74.33           N  
ANISOU 2004  ND2 ASN A 350    11187   8449   8605   -722   1011    648       N  
ATOM   2005  C   ASN A 350      16.328 -12.657  36.161  1.00 49.45           C  
ANISOU 2005  C   ASN A 350     7802   5508   5480   -464    827    497       C  
ATOM   2006  O   ASN A 350      15.726 -12.109  37.093  1.00 49.43           O  
ANISOU 2006  O   ASN A 350     7773   5572   5437   -452    875    507       O  
ATOM   2007  N   GLY A 351      16.504 -12.093  34.964  1.00 44.73           N  
ANISOU 2007  N   GLY A 351     7147   4926   4920   -433    765    447       N  
ATOM   2008  CA  GLY A 351      16.017 -10.761  34.616  1.00 43.58           C  
ANISOU 2008  CA  GLY A 351     6904   4877   4778   -378    742    404       C  
ATOM   2009  C   GLY A 351      16.723  -9.608  35.308  1.00 45.54           C  
ANISOU 2009  C   GLY A 351     7183   5142   4980   -272    719    408       C  
ATOM   2010  O   GLY A 351      16.215  -8.482  35.294  1.00 45.20           O  
ANISOU 2010  O   GLY A 351     7070   5176   4930   -223    717    379       O  
ATOM   2011  N   LYS A 352      17.893  -9.876  35.928  1.00 40.31           N  
ANISOU 2011  N   LYS A 352     6624   4408   4283   -235    700    445       N  
ATOM   2012  CA  LYS A 352      18.687  -8.845  36.601  1.00 39.10           C  
ANISOU 2012  CA  LYS A 352     6509   4265   4080   -145    672    449       C  
ATOM   2013  CB  LYS A 352      19.451  -9.408  37.810  1.00 41.46           C  
ANISOU 2013  CB  LYS A 352     6916   4512   4326   -138    688    508       C  
ATOM   2014  CG  LYS A 352      18.552  -9.737  38.998  1.00 52.04           C  
ANISOU 2014  CG  LYS A 352     8266   5886   5620   -181    772    541       C  
ATOM   2015  CD  LYS A 352      19.162 -10.787  39.909  1.00 57.38           C  
ANISOU 2015  CD  LYS A 352     9051   6493   6259   -205    791    608       C  
ATOM   2016  CE  LYS A 352      18.362 -10.981  41.180  1.00 68.44           C  
ANISOU 2016  CE  LYS A 352    10471   7929   7603   -245    875    642       C  
ATOM   2017  NZ  LYS A 352      17.024 -11.585  40.928  1.00 78.13           N  
ANISOU 2017  NZ  LYS A 352    11635   9184   8868   -337    944    634       N  
ATOM   2018  C   LYS A 352      19.637  -8.207  35.587  1.00 41.07           C  
ANISOU 2018  C   LYS A 352     6755   4494   4357    -85    590    416       C  
ATOM   2019  O   LYS A 352      19.988  -8.849  34.594  1.00 40.51           O  
ANISOU 2019  O   LYS A 352     6685   4375   4332   -110    557    406       O  
ATOM   2020  N   ILE A 353      20.047  -6.950  35.834  1.00 35.88           N  
ANISOU 2020  N   ILE A 353     6097   3870   3667     -8    561    398       N  
ATOM   2021  CA  ILE A 353      20.921  -6.195  34.933  1.00 34.29           C  
ANISOU 2021  CA  ILE A 353     5890   3655   3482     49    487    365       C  
ATOM   2022  CB  ILE A 353      21.134  -4.712  35.381  1.00 36.56           C  
ANISOU 2022  CB  ILE A 353     6178   3987   3726    123    472    344       C  
ATOM   2023  CG1 ILE A 353      19.783  -3.961  35.500  1.00 36.82           C  
ANISOU 2023  CG1 ILE A 353     6133   4099   3758    128    520    316       C  
ATOM   2024  CD1 ILE A 353      19.814  -2.595  36.172  1.00 41.63           C  
ANISOU 2024  CD1 ILE A 353     6758   4745   4313    194    533    302       C  
ATOM   2025  CG2 ILE A 353      22.119  -3.960  34.444  1.00 35.54           C  
ANISOU 2025  CG2 ILE A 353     6053   3838   3614    175    397    314       C  
ATOM   2026  C   ILE A 353      22.242  -6.937  34.671  1.00 37.43           C  
ANISOU 2026  C   ILE A 353     6359   3972   3893     55    441    390       C  
ATOM   2027  O   ILE A 353      22.852  -7.502  35.580  1.00 37.39           O  
ANISOU 2027  O   ILE A 353     6425   3928   3852     58    449    436       O  
ATOM   2028  N   VAL A 354      22.607  -6.998  33.394  1.00 32.74           N  
ANISOU 2028  N   VAL A 354     5739   3354   3348     56    396    360       N  
ATOM   2029  CA  VAL A 354      23.845  -7.575  32.891  1.00 32.13           C  
ANISOU 2029  CA  VAL A 354     5713   3205   3291     70    352    373       C  
ATOM   2030  CB  VAL A 354      23.621  -8.859  32.050  1.00 36.27           C  
ANISOU 2030  CB  VAL A 354     6239   3675   3868      6    365    372       C  
ATOM   2031  CG1 VAL A 354      24.940  -9.404  31.514  1.00 36.03           C  
ANISOU 2031  CG1 VAL A 354     6263   3568   3859     32    326    384       C  
ATOM   2032  CG2 VAL A 354      22.906  -9.933  32.862  1.00 36.70           C  
ANISOU 2032  CG2 VAL A 354     6318   3713   3914    -59    431    409       C  
ATOM   2033  C   VAL A 354      24.505  -6.451  32.090  1.00 34.79           C  
ANISOU 2033  C   VAL A 354     6026   3559   3635    127    291    334       C  
ATOM   2034  O   VAL A 354      23.831  -5.750  31.332  1.00 32.72           O  
ANISOU 2034  O   VAL A 354     5699   3341   3390    128    283    292       O  
ATOM   2035  N   ILE A 355      25.801  -6.248  32.307  1.00 31.93           N  
ANISOU 2035  N   ILE A 355     5712   3166   3254    174    250    350       N  
ATOM   2036  CA  ILE A 355      26.543  -5.196  31.634  1.00 31.42           C  
ANISOU 2036  CA  ILE A 355     5633   3115   3191    223    194    317       C  
ATOM   2037  CB  ILE A 355      26.951  -4.040  32.591  1.00 35.00           C  
ANISOU 2037  CB  ILE A 355     6108   3604   3585    271    180    321       C  
ATOM   2038  CG1 ILE A 355      27.458  -4.566  33.956  1.00 36.23           C  
ANISOU 2038  CG1 ILE A 355     6329   3744   3694    273    193    375       C  
ATOM   2039  CD1 ILE A 355      27.801  -3.512  35.028  1.00 40.99           C  
ANISOU 2039  CD1 ILE A 355     6965   4383   4227    309    181    379       C  
ATOM   2040  CG2 ILE A 355      25.763  -3.069  32.760  1.00 37.15           C  
ANISOU 2040  CG2 ILE A 355     6337   3938   3841    275    210    290       C  
ATOM   2041  C   ILE A 355      27.699  -5.782  30.845  1.00 35.59           C  
ANISOU 2041  C   ILE A 355     6184   3585   3753    234    156    322       C  
ATOM   2042  O   ILE A 355      28.378  -6.694  31.317  1.00 35.66           O  
ANISOU 2042  O   ILE A 355     6243   3547   3761    236    159    364       O  
ATOM   2043  N   SER A 356      27.858  -5.311  29.599  1.00 31.37           N  
ANISOU 2043  N   SER A 356     5615   3054   3251    242    123    279       N  
ATOM   2044  CA  SER A 356      28.905  -5.760  28.691  1.00 30.65           C  
ANISOU 2044  CA  SER A 356     5539   2914   3194    253     91    274       C  
ATOM   2045  CB  SER A 356      28.320  -6.638  27.585  1.00 33.98           C  
ANISOU 2045  CB  SER A 356     5941   3305   3662    203    109    250       C  
ATOM   2046  OG  SER A 356      28.140  -7.980  27.997  1.00 41.26           O  
ANISOU 2046  OG  SER A 356     6901   4177   4598    166    149    284       O  
ATOM   2047  C   SER A 356      29.608  -4.584  28.051  1.00 34.23           C  
ANISOU 2047  C   SER A 356     5975   3390   3642    294     43    242       C  
ATOM   2048  O   SER A 356      28.970  -3.587  27.718  1.00 33.23           O  
ANISOU 2048  O   SER A 356     5812   3308   3506    299     36    209       O  
ATOM   2049  N   GLN A 357      30.916  -4.710  27.850  1.00 31.24           N  
ANISOU 2049  N   GLN A 357     5620   2980   3270    324     12    254       N  
ATOM   2050  CA  GLN A 357      31.687  -3.699  27.142  1.00 31.13           C  
ANISOU 2050  CA  GLN A 357     5592   2982   3255    354    -32    225       C  
ATOM   2051  CB  GLN A 357      33.146  -3.694  27.626  1.00 32.91           C  
ANISOU 2051  CB  GLN A 357     5845   3193   3466    391    -63    255       C  
ATOM   2052  CG  GLN A 357      33.726  -2.298  27.855  1.00 48.43           C  
ANISOU 2052  CG  GLN A 357     7807   5199   5396    417   -101    239       C  
ATOM   2053  CD  GLN A 357      35.084  -2.314  28.527  1.00 69.64           C  
ANISOU 2053  CD  GLN A 357    10513   7885   8061    444   -134    273       C  
ATOM   2054  OE1 GLN A 357      35.438  -3.231  29.286  1.00 67.75           O  
ANISOU 2054  OE1 GLN A 357    10297   7627   7817    452   -127    320       O  
ATOM   2055  NE2 GLN A 357      35.869  -1.276  28.291  1.00 60.56           N  
ANISOU 2055  NE2 GLN A 357     9356   6758   6897    458   -172    252       N  
ATOM   2056  C   GLN A 357      31.612  -4.109  25.675  1.00 35.05           C  
ANISOU 2056  C   GLN A 357     6068   3453   3797    334    -34    191       C  
ATOM   2057  O   GLN A 357      31.773  -5.289  25.356  1.00 33.75           O  
ANISOU 2057  O   GLN A 357     5920   3239   3663    316    -16    202       O  
ATOM   2058  N   LEU A 358      31.304  -3.156  24.792  1.00 32.98           N  
ANISOU 2058  N   LEU A 358     5775   3221   3535    335    -54    149       N  
ATOM   2059  CA  LEU A 358      31.223  -3.425  23.362  1.00 32.92           C  
ANISOU 2059  CA  LEU A 358     5750   3197   3560    313    -61    115       C  
ATOM   2060  CB  LEU A 358      29.810  -3.105  22.806  1.00 33.05           C  
ANISOU 2060  CB  LEU A 358     5726   3253   3580    282    -53     85       C  
ATOM   2061  CG  LEU A 358      29.582  -3.305  21.286  1.00 37.60           C  
ANISOU 2061  CG  LEU A 358     6283   3822   4180    253    -65     46       C  
ATOM   2062  CD1 LEU A 358      29.671  -4.771  20.889  1.00 37.93           C  
ANISOU 2062  CD1 LEU A 358     6349   3810   4254    211    -40     47       C  
ATOM   2063  CD2 LEU A 358      28.230  -2.767  20.865  1.00 40.55           C  
ANISOU 2063  CD2 LEU A 358     6608   4252   4549    232    -68     24       C  
ATOM   2064  C   LEU A 358      32.296  -2.603  22.667  1.00 35.73           C  
ANISOU 2064  C   LEU A 358     6108   3555   3913    343    -98     96       C  
ATOM   2065  O   LEU A 358      32.314  -1.387  22.822  1.00 35.67           O  
ANISOU 2065  O   LEU A 358     6093   3584   3878    366   -120     86       O  
ATOM   2066  N   ASN A 359      33.206  -3.259  21.933  1.00 31.71           N  
ANISOU 2066  N   ASN A 359     5612   3006   3432    344   -100     92       N  
ATOM   2067  CA  ASN A 359      34.243  -2.522  21.221  1.00 31.23           C  
ANISOU 2067  CA  ASN A 359     5549   2949   3369    368   -130     74       C  
ATOM   2068  CB  ASN A 359      35.415  -3.415  20.818  1.00 27.93           C  
ANISOU 2068  CB  ASN A 359     5147   2485   2981    380   -122     84       C  
ATOM   2069  CG  ASN A 359      36.617  -2.626  20.348  1.00 38.07           C  
ANISOU 2069  CG  ASN A 359     6424   3781   4260    406   -150     75       C  
ATOM   2070  OD1 ASN A 359      36.581  -1.926  19.338  1.00 29.13           O  
ANISOU 2070  OD1 ASN A 359     5281   2661   3124    396   -163     40       O  
ATOM   2071  ND2 ASN A 359      37.714  -2.719  21.069  1.00 33.32           N  
ANISOU 2071  ND2 ASN A 359     5825   3179   3655    438   -161    108       N  
ATOM   2072  C   ASN A 359      33.598  -1.827  20.008  1.00 34.60           C  
ANISOU 2072  C   ASN A 359     5955   3397   3793    349   -143     31       C  
ATOM   2073  O   ASN A 359      33.011  -2.506  19.163  1.00 34.17           O  
ANISOU 2073  O   ASN A 359     5895   3328   3760    315   -129     11       O  
ATOM   2074  N   PRO A 360      33.641  -0.476  19.942  1.00 31.26           N  
ANISOU 2074  N   PRO A 360     5524   3010   3343    367   -170     19       N  
ATOM   2075  CA  PRO A 360      32.971   0.224  18.832  1.00 31.15           C  
ANISOU 2075  CA  PRO A 360     5493   3018   3324    355   -184    -15       C  
ATOM   2076  CB  PRO A 360      32.975   1.682  19.289  1.00 32.52           C  
ANISOU 2076  CB  PRO A 360     5670   3224   3464    385   -206    -15       C  
ATOM   2077  CG  PRO A 360      34.139   1.793  20.196  1.00 36.25           C  
ANISOU 2077  CG  PRO A 360     6164   3685   3925    405   -212      8       C  
ATOM   2078  CD  PRO A 360      34.260   0.480  20.888  1.00 32.03           C  
ANISOU 2078  CD  PRO A 360     5634   3128   3410    398   -188     35       C  
ATOM   2079  C   PRO A 360      33.626   0.045  17.462  1.00 36.89           C  
ANISOU 2079  C   PRO A 360     6226   3724   4065    343   -193    -41       C  
ATOM   2080  O   PRO A 360      32.980   0.298  16.447  1.00 37.75           O  
ANISOU 2080  O   PRO A 360     6324   3848   4171    324   -203    -67       O  
ATOM   2081  N   TYR A 361      34.888  -0.413  17.435  1.00 33.28           N  
ANISOU 2081  N   TYR A 361     5785   3236   3622    354   -187    -32       N  
ATOM   2082  CA  TYR A 361      35.679  -0.616  16.219  1.00 32.30           C  
ANISOU 2082  CA  TYR A 361     5670   3091   3512    346   -187    -55       C  
ATOM   2083  CB  TYR A 361      37.109  -0.091  16.426  1.00 32.50           C  
ANISOU 2083  CB  TYR A 361     5700   3117   3533    374   -199    -43       C  
ATOM   2084  CG  TYR A 361      37.140   1.281  17.063  1.00 32.90           C  
ANISOU 2084  CG  TYR A 361     5749   3203   3549    390   -227    -36       C  
ATOM   2085  CD1 TYR A 361      36.738   2.410  16.354  1.00 34.52           C  
ANISOU 2085  CD1 TYR A 361     5957   3428   3730    384   -246    -59       C  
ATOM   2086  CE1 TYR A 361      36.706   3.668  16.954  1.00 35.38           C  
ANISOU 2086  CE1 TYR A 361     6076   3560   3808    398   -267    -54       C  
ATOM   2087  CZ  TYR A 361      37.101   3.810  18.274  1.00 38.53           C  
ANISOU 2087  CZ  TYR A 361     6480   3966   4194    413   -270    -29       C  
ATOM   2088  OH  TYR A 361      37.121   5.051  18.856  1.00 36.06           O  
ANISOU 2088  OH  TYR A 361     6185   3670   3846    422   -287    -29       O  
ATOM   2089  CE2 TYR A 361      37.506   2.701  18.999  1.00 33.30           C  
ANISOU 2089  CE2 TYR A 361     5809   3290   3551    418   -256     -3       C  
ATOM   2090  CD2 TYR A 361      37.518   1.445  18.392  1.00 33.10           C  
ANISOU 2090  CD2 TYR A 361     5776   3238   3563    409   -234     -5       C  
ATOM   2091  C   TYR A 361      35.693  -2.055  15.721  1.00 36.60           C  
ANISOU 2091  C   TYR A 361     6227   3591   4089    324   -155    -63       C  
ATOM   2092  O   TYR A 361      35.655  -2.267  14.509  1.00 36.86           O  
ANISOU 2092  O   TYR A 361     6267   3612   4125    301   -150    -95       O  
ATOM   2093  N   THR A 362      35.754  -3.039  16.634  1.00 33.08           N  
ANISOU 2093  N   THR A 362     5791   3117   3663    331   -131    -34       N  
ATOM   2094  CA  THR A 362      35.795  -4.461  16.259  1.00 32.92           C  
ANISOU 2094  CA  THR A 362     5793   3041   3674    313    -95    -38       C  
ATOM   2095  CB  THR A 362      36.915  -5.206  16.987  1.00 38.75           C  
ANISOU 2095  CB  THR A 362     6546   3741   4435    353    -77     -2       C  
ATOM   2096  OG1 THR A 362      36.690  -5.139  18.388  1.00 35.93           O  
ANISOU 2096  OG1 THR A 362     6184   3400   4066    371    -85     40       O  
ATOM   2097  CG2 THR A 362      38.291  -4.686  16.630  1.00 38.00           C  
ANISOU 2097  CG2 THR A 362     6441   3653   4343    389    -89     -3       C  
ATOM   2098  C   THR A 362      34.462  -5.186  16.431  1.00 35.53           C  
ANISOU 2098  C   THR A 362     6127   3364   4009    268    -77    -42       C  
ATOM   2099  O   THR A 362      34.325  -6.311  15.942  1.00 34.90           O  
ANISOU 2099  O   THR A 362     6073   3236   3951    239    -46    -55       O  
ATOM   2100  N   LEU A 363      33.487  -4.548  17.123  1.00 31.34           N  
ANISOU 2100  N   LEU A 363     5571   2880   3457    261    -92    -32       N  
ATOM   2101  CA  LEU A 363      32.139  -5.079  17.404  1.00 31.39           C  
ANISOU 2101  CA  LEU A 363     5566   2895   3464    217    -75    -32       C  
ATOM   2102  CB  LEU A 363      31.301  -5.305  16.122  1.00 31.90           C  
ANISOU 2102  CB  LEU A 363     5621   2969   3531    162    -78    -75       C  
ATOM   2103  CG  LEU A 363      31.237  -4.164  15.100  1.00 36.51           C  
ANISOU 2103  CG  LEU A 363     6183   3597   4092    168   -116   -105       C  
ATOM   2104  CD1 LEU A 363      30.968  -4.715  13.720  1.00 37.35           C  
ANISOU 2104  CD1 LEU A 363     6303   3688   4201    119   -115   -146       C  
ATOM   2105  CD2 LEU A 363      30.212  -3.120  15.488  1.00 37.40           C  
ANISOU 2105  CD2 LEU A 363     6251   3777   4183    173   -140   -100       C  
ATOM   2106  C   LEU A 363      32.162  -6.340  18.285  1.00 34.15           C  
ANISOU 2106  C   LEU A 363     5945   3196   3835    208    -37      0       C  
ATOM   2107  O   LEU A 363      31.189  -7.095  18.307  1.00 34.56           O  
ANISOU 2107  O   LEU A 363     5999   3238   3896    158    -14     -4       O  
ATOM   2108  N   ARG A 364      33.259  -6.540  19.032  1.00 29.87           N  
ANISOU 2108  N   ARG A 364     5425   2626   3298    255    -33     35       N  
ATOM   2109  CA  ARG A 364      33.435  -7.664  19.952  1.00 30.31           C  
ANISOU 2109  CA  ARG A 364     5513   2632   3369    260     -1     76       C  
ATOM   2110  CB  ARG A 364      34.926  -8.018  20.101  1.00 28.76           C  
ANISOU 2110  CB  ARG A 364     5340   2396   3190    316      0    102       C  
ATOM   2111  CG  ARG A 364      35.607  -8.586  18.857  1.00 33.29           C  
ANISOU 2111  CG  ARG A 364     5932   2923   3793    316     15     70       C  
ATOM   2112  CD  ARG A 364      37.069  -8.841  19.167  1.00 31.61           C  
ANISOU 2112  CD  ARG A 364     5728   2684   3598    381     16    103       C  
ATOM   2113  NE  ARG A 364      37.781  -9.521  18.086  1.00 30.16           N  
ANISOU 2113  NE  ARG A 364     5567   2447   3446    390     44     78       N  
ATOM   2114  CZ  ARG A 364      38.938  -9.108  17.575  1.00 36.32           C  
ANISOU 2114  CZ  ARG A 364     6329   3238   4234    432     34     71       C  
ATOM   2115  NH1 ARG A 364      39.500  -7.987  18.006  1.00 22.60           N  
ANISOU 2115  NH1 ARG A 364     4551   1562   2474    460     -7     86       N  
ATOM   2116  NH2 ARG A 364      39.532  -9.806  16.616  1.00 24.45           N  
ANISOU 2116  NH2 ARG A 364     4848   1682   2758    442     68     47       N  
ATOM   2117  C   ARG A 364      32.907  -7.292  21.326  1.00 36.19           C  
ANISOU 2117  C   ARG A 364     6249   3413   4089    268     -3    113       C  
ATOM   2118  O   ARG A 364      33.020  -6.133  21.735  1.00 35.87           O  
ANISOU 2118  O   ARG A 364     6184   3425   4019    295    -32    116       O  
ATOM   2119  N   ILE A 365      32.375  -8.286  22.061  1.00 33.87           N  
ANISOU 2119  N   ILE A 365     5980   3086   3802    244     32    142       N  
ATOM   2120  CA  ILE A 365      31.938  -8.116  23.446  1.00 34.00           C  
ANISOU 2120  CA  ILE A 365     5998   3130   3792    250     40    183       C  
ATOM   2121  CB  ILE A 365      30.805  -9.126  23.838  1.00 37.60           C  
ANISOU 2121  CB  ILE A 365     6470   3562   4256    191     85    194       C  
ATOM   2122  CG1 ILE A 365      29.576  -9.043  22.890  1.00 38.35           C  
ANISOU 2122  CG1 ILE A 365     6527   3685   4360    127     91    145       C  
ATOM   2123  CD1 ILE A 365      28.738  -7.740  22.953  1.00 49.01           C  
ANISOU 2123  CD1 ILE A 365     7817   5122   5684    129     67    124       C  
ATOM   2124  CG2 ILE A 365      30.396  -8.992  25.314  1.00 37.24           C  
ANISOU 2124  CG2 ILE A 365     6429   3544   4177    197     99    238       C  
ATOM   2125  C   ILE A 365      33.228  -8.329  24.264  1.00 38.72           C  
ANISOU 2125  C   ILE A 365     6626   3702   4385    307     30    231       C  
ATOM   2126  O   ILE A 365      33.796  -9.425  24.232  1.00 39.08           O  
ANISOU 2126  O   ILE A 365     6708   3683   4456    317     51    254       O  
ATOM   2127  N   GLU A 366      33.718  -7.269  24.933  1.00 34.99           N  
ANISOU 2127  N   GLU A 366     6137   3280   3878    346     -4    244       N  
ATOM   2128  CA  GLU A 366      34.967  -7.313  25.705  1.00 34.51           C  
ANISOU 2128  CA  GLU A 366     6093   3212   3806    398    -25    288       C  
ATOM   2129  CB  GLU A 366      35.912  -6.163  25.297  1.00 35.10           C  
ANISOU 2129  CB  GLU A 366     6140   3328   3869    429    -71    267       C  
ATOM   2130  CG  GLU A 366      36.329  -6.178  23.834  1.00 41.26           C  
ANISOU 2130  CG  GLU A 366     6905   4088   4685    427    -73    225       C  
ATOM   2131  CD  GLU A 366      37.255  -5.054  23.406  1.00 58.67           C  
ANISOU 2131  CD  GLU A 366     9083   6330   6878    452   -112    206       C  
ATOM   2132  OE1 GLU A 366      37.087  -3.913  23.893  1.00 57.91           O  
ANISOU 2132  OE1 GLU A 366     8976   6284   6745    451   -138    199       O  
ATOM   2133  OE2 GLU A 366      38.122  -5.305  22.539  1.00 53.30           O  
ANISOU 2133  OE2 GLU A 366     8397   5627   6227    468   -112    195       O  
ATOM   2134  C   GLU A 366      34.736  -7.356  27.229  1.00 38.78           C  
ANISOU 2134  C   GLU A 366     6656   3772   4307    404    -21    338       C  
ATOM   2135  O   GLU A 366      35.112  -6.432  27.953  1.00 38.90           O  
ANISOU 2135  O   GLU A 366     6665   3835   4282    427    -52    349       O  
ATOM   2136  N   GLY A 367      34.144  -8.448  27.699  1.00 35.45           N  
ANISOU 2136  N   GLY A 367     6267   3310   3894    380     20    367       N  
ATOM   2137  CA  GLY A 367      33.860  -8.632  29.120  1.00 35.38           C  
ANISOU 2137  CA  GLY A 367     6287   3312   3845    380     32    417       C  
ATOM   2138  C   GLY A 367      32.392  -8.444  29.439  1.00 38.48           C  
ANISOU 2138  C   GLY A 367     6668   3733   4218    328     66    400       C  
ATOM   2139  O   GLY A 367      31.738  -7.561  28.876  1.00 38.14           O  
ANISOU 2139  O   GLY A 367     6585   3735   4173    312     60    353       O  
ATOM   2140  N   THR A 368      31.862  -9.303  30.317  1.00 34.11           N  
ANISOU 2140  N   THR A 368     6152   3155   3653    304    106    442       N  
ATOM   2141  CA  THR A 368      30.459  -9.313  30.741  1.00 33.19           C  
ANISOU 2141  CA  THR A 368     6025   3065   3519    251    148    435       C  
ATOM   2142  CB  THR A 368      29.678 -10.402  29.960  1.00 36.57           C  
ANISOU 2142  CB  THR A 368     6458   3444   3995    191    191    418       C  
ATOM   2143  OG1 THR A 368      29.728 -10.111  28.562  1.00 33.78           O  
ANISOU 2143  OG1 THR A 368     6066   3090   3677    185    169    363       O  
ATOM   2144  CG2 THR A 368      28.225 -10.512  30.373  1.00 33.81           C  
ANISOU 2144  CG2 THR A 368     6087   3126   3631    129    237    412       C  
ATOM   2145  C   THR A 368      30.405  -9.476  32.270  1.00 36.01           C  
ANISOU 2145  C   THR A 368     6425   3434   3825    258    166    492       C  
ATOM   2146  O   THR A 368      31.138 -10.297  32.834  1.00 35.50           O  
ANISOU 2146  O   THR A 368     6411   3323   3756    280    166    546       O  
ATOM   2147  N   TRP A 369      29.550  -8.673  32.928  1.00 31.38           N  
ANISOU 2147  N   TRP A 369     5817   2909   3197    243    182    480       N  
ATOM   2148  CA  TRP A 369      29.361  -8.698  34.377  1.00 31.89           C  
ANISOU 2148  CA  TRP A 369     5921   2994   3202    243    203    526       C  
ATOM   2149  CB  TRP A 369      29.944  -7.441  35.028  1.00 29.98           C  
ANISOU 2149  CB  TRP A 369     5679   2808   2905    288    162    521       C  
ATOM   2150  CG  TRP A 369      31.426  -7.289  34.858  1.00 30.47           C  
ANISOU 2150  CG  TRP A 369     5754   2855   2968    337    101    536       C  
ATOM   2151  CD1 TRP A 369      32.394  -7.638  35.752  1.00 33.68           C  
ANISOU 2151  CD1 TRP A 369     6206   3251   3339    367     76    594       C  
ATOM   2152  NE1 TRP A 369      33.635  -7.326  35.250  1.00 32.98           N  
ANISOU 2152  NE1 TRP A 369     6103   3162   3267    409     19    590       N  
ATOM   2153  CE2 TRP A 369      33.486  -6.758  34.009  1.00 33.66           C  
ANISOU 2153  CE2 TRP A 369     6140   3253   3397    405     10    529       C  
ATOM   2154  CD2 TRP A 369      32.103  -6.707  33.735  1.00 29.74           C  
ANISOU 2154  CD2 TRP A 369     5624   2764   2912    362     58    495       C  
ATOM   2155  CE3 TRP A 369      31.672  -6.159  32.509  1.00 30.48           C  
ANISOU 2155  CE3 TRP A 369     5668   2868   3045    351     54    434       C  
ATOM   2156  CZ3 TRP A 369      32.623  -5.692  31.613  1.00 31.20           C  
ANISOU 2156  CZ3 TRP A 369     5739   2956   3160    380      9    410       C  
ATOM   2157  CH2 TRP A 369      33.990  -5.746  31.916  1.00 31.87           C  
ANISOU 2157  CH2 TRP A 369     5842   3033   3235    419    -33    442       C  
ATOM   2158  CZ2 TRP A 369      34.445  -6.267  33.112  1.00 32.41           C  
ANISOU 2158  CZ2 TRP A 369     5951   3096   3266    433    -36    503       C  
ATOM   2159  C   TRP A 369      27.886  -8.840  34.731  1.00 38.19           C  
ANISOU 2159  C   TRP A 369     6702   3818   3990    187    265    518       C  
ATOM   2160  O   TRP A 369      27.049  -8.125  34.176  1.00 37.48           O  
ANISOU 2160  O   TRP A 369     6553   3774   3913    171    274    468       O  
ATOM   2161  N   ASP A 370      27.574  -9.771  35.658  1.00 36.84           N  
ANISOU 2161  N   ASP A 370     6580   3620   3797    158    309    571       N  
ATOM   2162  CA  ASP A 370      26.218 -10.031  36.144  1.00 37.50           C  
ANISOU 2162  CA  ASP A 370     6651   3729   3867     99    376    572       C  
ATOM   2163  CB  ASP A 370      25.985 -11.542  36.369  1.00 39.87           C  
ANISOU 2163  CB  ASP A 370     7004   3959   4187     47    422    619       C  
ATOM   2164  CG  ASP A 370      25.898 -12.406  35.115  1.00 47.56           C  
ANISOU 2164  CG  ASP A 370     7966   4872   5231     12    424    594       C  
ATOM   2165  OD1 ASP A 370      25.441 -11.896  34.066  1.00 46.06           O  
ANISOU 2165  OD1 ASP A 370     7709   4714   5077     -3    412    534       O  
ATOM   2166  OD2 ASP A 370      26.207 -13.615  35.207  1.00 55.29           O  
ANISOU 2166  OD2 ASP A 370     9009   5771   6229     -3    443    636       O  
ATOM   2167  C   ASP A 370      25.976  -9.263  37.440  1.00 42.02           C  
ANISOU 2167  C   ASP A 370     7241   4360   4366    115    392    589       C  
ATOM   2168  O   ASP A 370      26.728  -9.427  38.406  1.00 42.30           O  
ANISOU 2168  O   ASP A 370     7338   4382   4352    142    378    639       O  
ATOM   2169  N   THR A 371      24.933  -8.417  37.454  1.00 38.22           N  
ANISOU 2169  N   THR A 371     6703   3944   3873    101    423    548       N  
ATOM   2170  CA  THR A 371      24.556  -7.615  38.622  1.00 37.95           C  
ANISOU 2170  CA  THR A 371     6683   3969   3769    116    450    554       C  
ATOM   2171  CB  THR A 371      24.246  -6.139  38.244  1.00 41.47           C  
ANISOU 2171  CB  THR A 371     7072   4476   4208    154    432    493       C  
ATOM   2172  OG1 THR A 371      22.875  -6.021  37.863  1.00 39.15           O  
ANISOU 2172  OG1 THR A 371     6706   4225   3945    121    482    460       O  
ATOM   2173  CG2 THR A 371      25.168  -5.581  37.142  1.00 37.63           C  
ANISOU 2173  CG2 THR A 371     6567   3972   3757    196    358    460       C  
ATOM   2174  C   THR A 371      23.398  -8.293  39.374  1.00 42.34           C  
ANISOU 2174  C   THR A 371     7243   4538   4305     56    532    579       C  
ATOM   2175  O   THR A 371      22.863  -9.297  38.898  1.00 41.41           O  
ANISOU 2175  O   THR A 371     7111   4388   4234      0    563    588       O  
ATOM   2176  N   ALA A 372      23.000  -7.723  40.529  1.00 39.56           N  
ANISOU 2176  N   ALA A 372     6912   4234   3884     63    570    589       N  
ATOM   2177  CA  ALA A 372      21.912  -8.238  41.361  1.00 40.39           C  
ANISOU 2177  CA  ALA A 372     7023   4362   3961      9    654    614       C  
ATOM   2178  CB  ALA A 372      22.401  -8.399  42.796  1.00 41.75           C  
ANISOU 2178  CB  ALA A 372     7289   4528   4047     18    668    671       C  
ATOM   2179  C   ALA A 372      20.641  -7.361  41.323  1.00 44.33           C  
ANISOU 2179  C   ALA A 372     7442   4941   4461      4    707    565       C  
ATOM   2180  O   ALA A 372      19.713  -7.605  42.097  1.00 45.22           O  
ANISOU 2180  O   ALA A 372     7551   5085   4543    -36    783    582       O  
ATOM   2181  N   TYR A 373      20.590  -6.351  40.430  1.00 39.79           N  
ANISOU 2181  N   TYR A 373     6802   4397   3920     46    670    508       N  
ATOM   2182  CA  TYR A 373      19.446  -5.439  40.352  1.00 39.48           C  
ANISOU 2182  CA  TYR A 373     6684   4433   3885     57    714    464       C  
ATOM   2183  CB  TYR A 373      19.922  -3.992  40.126  1.00 39.72           C  
ANISOU 2183  CB  TYR A 373     6708   4486   3897    135    668    420       C  
ATOM   2184  CG  TYR A 373      18.966  -2.937  40.643  1.00 41.46           C  
ANISOU 2184  CG  TYR A 373     6890   4776   4088    166    726    388       C  
ATOM   2185  CD2 TYR A 373      19.214  -2.271  41.837  1.00 42.43           C  
ANISOU 2185  CD2 TYR A 373     7079   4914   4129    195    755    393       C  
ATOM   2186  CE2 TYR A 373      18.350  -1.285  42.310  1.00 43.79           C  
ANISOU 2186  CE2 TYR A 373     7221   5145   4274    230    815    361       C  
ATOM   2187  CZ  TYR A 373      17.213  -0.963  41.590  1.00 51.33           C  
ANISOU 2187  CZ  TYR A 373     8068   6148   5287    240    845    328       C  
ATOM   2188  OH  TYR A 373      16.363   0.008  42.061  1.00 53.87           O  
ANISOU 2188  OH  TYR A 373     8357   6526   5585    284    908    298       O  
ATOM   2189  CE1 TYR A 373      16.938  -1.621  40.403  1.00 44.44           C  
ANISOU 2189  CE1 TYR A 373     7122   5268   4494    207    810    326       C  
ATOM   2190  CD1 TYR A 373      17.828  -2.583  39.923  1.00 43.42           C  
ANISOU 2190  CD1 TYR A 373     7034   5076   4389    169    752    353       C  
ATOM   2191  C   TYR A 373      18.466  -5.843  39.263  1.00 43.87           C  
ANISOU 2191  C   TYR A 373     7143   5009   4518     13    728    439       C  
ATOM   2192  O   TYR A 373      18.862  -5.923  38.105  1.00 43.16           O  
ANISOU 2192  O   TYR A 373     7027   4891   4481     18    670    417       O  
ATOM   2193  N   ASP A 374      17.179  -6.052  39.619  1.00 41.42           N  
ANISOU 2193  N   ASP A 374     6775   4753   4210    -32    805    439       N  
ATOM   2194  CA  ASP A 374      16.131  -6.401  38.650  1.00 41.20           C  
ANISOU 2194  CA  ASP A 374     6643   4761   4249    -82    821    415       C  
ATOM   2195  CB  ASP A 374      14.819  -6.789  39.366  1.00 44.52           C  
ANISOU 2195  CB  ASP A 374     7018   5240   4659   -142    917    430       C  
ATOM   2196  CG  ASP A 374      13.685  -7.197  38.435  1.00 59.61           C  
ANISOU 2196  CG  ASP A 374     8814   7198   6635   -207    935    409       C  
ATOM   2197  OD1 ASP A 374      13.921  -8.044  37.539  1.00 62.02           O  
ANISOU 2197  OD1 ASP A 374     9123   7455   6986   -263    899    410       O  
ATOM   2198  OD2 ASP A 374      12.553  -6.698  38.624  1.00 65.56           O  
ANISOU 2198  OD2 ASP A 374     9477   8040   7394   -205    988    391       O  
ATOM   2199  C   ASP A 374      15.920  -5.218  37.696  1.00 42.00           C  
ANISOU 2199  C   ASP A 374     6664   4911   4383    -20    779    362       C  
ATOM   2200  O   ASP A 374      15.644  -4.109  38.158  1.00 40.93           O  
ANISOU 2200  O   ASP A 374     6512   4823   4216     41    801    342       O  
ATOM   2201  N   LYS A 375      16.103  -5.444  36.380  1.00 37.45           N  
ANISOU 2201  N   LYS A 375     6048   4315   3865    -33    721    339       N  
ATOM   2202  CA  LYS A 375      15.998  -4.384  35.366  1.00 36.28           C  
ANISOU 2202  CA  LYS A 375     5832   4205   3749     24    672    294       C  
ATOM   2203  CB  LYS A 375      16.468  -4.858  33.980  1.00 36.94           C  
ANISOU 2203  CB  LYS A 375     5903   4248   3886     -2    604    277       C  
ATOM   2204  CG  LYS A 375      16.864  -3.675  33.091  1.00 36.89           C  
ANISOU 2204  CG  LYS A 375     5873   4252   3891     74    539    240       C  
ATOM   2205  CD  LYS A 375      17.503  -4.053  31.768  1.00 35.99           C  
ANISOU 2205  CD  LYS A 375     5763   4093   3819     55    471    224       C  
ATOM   2206  CE  LYS A 375      17.850  -2.808  30.972  1.00 33.59           C  
ANISOU 2206  CE  LYS A 375     5439   3802   3520    128    414    190       C  
ATOM   2207  NZ  LYS A 375      16.647  -2.136  30.417  1.00 34.28           N  
ANISOU 2207  NZ  LYS A 375     5423   3973   3630    145    421    166       N  
ATOM   2208  C   LYS A 375      14.608  -3.730  35.288  1.00 41.64           C  
ANISOU 2208  C   LYS A 375     6399   4980   4443     34    718    272       C  
ATOM   2209  O   LYS A 375      14.527  -2.508  35.121  1.00 41.23           O  
ANISOU 2209  O   LYS A 375     6317   4963   4386    113    702    244       O  
ATOM   2210  N   ARG A 376      13.532  -4.526  35.443  1.00 39.56           N  
ANISOU 2210  N   ARG A 376     6075   4758   4196    -42    777    285       N  
ATOM   2211  CA  ARG A 376      12.138  -4.057  35.425  1.00 40.49           C  
ANISOU 2211  CA  ARG A 376     6073   4978   4333    -41    829    270       C  
ATOM   2212  CB  ARG A 376      11.150  -5.242  35.473  1.00 42.91           C  
ANISOU 2212  CB  ARG A 376     6323   5316   4664   -154    883    289       C  
ATOM   2213  CG  ARG A 376      11.383  -6.324  34.420  1.00 57.08           C  
ANISOU 2213  CG  ARG A 376     8118   7066   6505   -240    834    286       C  
ATOM   2214  CD  ARG A 376      10.434  -6.212  33.244  1.00 70.99           C  
ANISOU 2214  CD  ARG A 376     9749   8904   8320   -267    806    256       C  
ATOM   2215  NE  ARG A 376       9.125  -6.803  33.529  1.00 82.91           N  
ANISOU 2215  NE  ARG A 376    11164  10491   9846   -353    875    265       N  
ATOM   2216  CZ  ARG A 376       8.110  -6.830  32.670  1.00100.51           C  
ANISOU 2216  CZ  ARG A 376    13266  12805  12119   -396    862    245       C  
ATOM   2217  NH1 ARG A 376       8.238  -6.298  31.460  1.00 84.35           N  
ANISOU 2217  NH1 ARG A 376    11175  10773  10100   -359    781    215       N  
ATOM   2218  NH2 ARG A 376       6.958  -7.389  33.015  1.00 93.37           N  
ANISOU 2218  NH2 ARG A 376    12276  11974  11227   -480    928    256       N  
ATOM   2219  C   ARG A 376      11.847  -3.075  36.578  1.00 44.93           C  
ANISOU 2219  C   ARG A 376     6645   5581   4844     32    890    270       C  
ATOM   2220  O   ARG A 376      10.925  -2.268  36.470  1.00 45.98           O  
ANISOU 2220  O   ARG A 376     6685   5793   4991     77    918    250       O  
ATOM   2221  N   SER A 377      12.636  -3.144  37.669  1.00 40.39           N  
ANISOU 2221  N   SER A 377     6185   4954   4209     44    910    293       N  
ATOM   2222  CA  SER A 377      12.519  -2.276  38.849  1.00 40.14           C  
ANISOU 2222  CA  SER A 377     6189   4948   4115    106    968    292       C  
ATOM   2223  CB  SER A 377      13.010  -3.008  40.095  1.00 42.02           C  
ANISOU 2223  CB  SER A 377     6534   5141   4290     64   1010    333       C  
ATOM   2224  OG  SER A 377      12.379  -4.272  40.209  1.00 50.95           O  
ANISOU 2224  OG  SER A 377     7636   6282   5440    -35   1059    363       O  
ATOM   2225  C   SER A 377      13.292  -0.952  38.678  1.00 43.87           C  
ANISOU 2225  C   SER A 377     6705   5398   4566    207    916    261       C  
ATOM   2226  O   SER A 377      13.006   0.019  39.380  1.00 44.15           O  
ANISOU 2226  O   SER A 377     6750   5464   4562    271    961    245       O  
ATOM   2227  N   ALA A 378      14.272  -0.925  37.757  1.00 39.28           N  
ANISOU 2227  N   ALA A 378     6156   4760   4010    219    826    252       N  
ATOM   2228  CA  ALA A 378      15.096   0.246  37.464  1.00 38.20           C  
ANISOU 2228  CA  ALA A 378     6063   4594   3856    301    769    224       C  
ATOM   2229  CB  ALA A 378      16.407  -0.194  36.833  1.00 37.97           C  
ANISOU 2229  CB  ALA A 378     6099   4489   3838    284    685    232       C  
ATOM   2230  C   ALA A 378      14.371   1.216  36.534  1.00 41.30           C  
ANISOU 2230  C   ALA A 378     6362   5039   4293    360    755    189       C  
ATOM   2231  O   ALA A 378      13.778   0.787  35.545  1.00 40.99           O  
ANISOU 2231  O   ALA A 378     6234   5030   4311    327    734    185       O  
ATOM   2232  N   SER A 379      14.414   2.521  36.852  1.00 37.57           N  
ANISOU 2232  N   SER A 379     5914   4573   3789    446    766    164       N  
ATOM   2233  CA  SER A 379      13.804   3.573  36.027  1.00 36.95           C  
ANISOU 2233  CA  SER A 379     5759   4534   3746    518    752    135       C  
ATOM   2234  CB  SER A 379      13.617   4.853  36.835  1.00 40.53           C  
ANISOU 2234  CB  SER A 379     6250   4997   4153    606    803    113       C  
ATOM   2235  OG  SER A 379      12.727   4.634  37.915  1.00 48.49           O  
ANISOU 2235  OG  SER A 379     7234   6056   5135    595    900    123       O  
ATOM   2236  C   SER A 379      14.718   3.836  34.835  1.00 38.94           C  
ANISOU 2236  C   SER A 379     6032   4738   4027    533    655    121       C  
ATOM   2237  O   SER A 379      14.243   4.077  33.723  1.00 38.60           O  
ANISOU 2237  O   SER A 379     5908   4725   4032    550    621    109       O  
ATOM   2238  N   ASN A 380      16.039   3.768  35.085  1.00 33.86           N  
ANISOU 2238  N   ASN A 380     5495   4021   3348    523    611    125       N  
ATOM   2239  CA  ASN A 380      17.128   3.907  34.119  1.00 32.45           C  
ANISOU 2239  CA  ASN A 380     5354   3790   3188    528    524    115       C  
ATOM   2240  CB  ASN A 380      17.176   5.305  33.493  1.00 31.42           C  
ANISOU 2240  CB  ASN A 380     5220   3658   3061    610    496     84       C  
ATOM   2241  CG  ASN A 380      17.363   5.263  31.996  1.00 44.36           C  
ANISOU 2241  CG  ASN A 380     6814   5290   4751    606    424     76       C  
ATOM   2242  OD1 ASN A 380      18.463   5.041  31.489  1.00 34.49           O  
ANISOU 2242  OD1 ASN A 380     5616   3987   3503    584    364     75       O  
ATOM   2243  ND2 ASN A 380      16.282   5.445  31.251  1.00 36.32           N  
ANISOU 2243  ND2 ASN A 380     5696   4330   3775    624    429     70       N  
ATOM   2244  C   ASN A 380      18.459   3.532  34.783  1.00 35.68           C  
ANISOU 2244  C   ASN A 380     5872   4134   3552    502    497    131       C  
ATOM   2245  O   ASN A 380      18.468   3.126  35.943  1.00 34.84           O  
ANISOU 2245  O   ASN A 380     5813   4026   3401    481    543    151       O  
ATOM   2246  N   ALA A 381      19.568   3.605  34.024  1.00 32.46           N  
ANISOU 2246  N   ALA A 381     5500   3677   3158    501    423    125       N  
ATOM   2247  CA  ALA A 381      20.927   3.287  34.477  1.00 31.67           C  
ANISOU 2247  CA  ALA A 381     5490   3521   3024    482    385    141       C  
ATOM   2248  CB  ALA A 381      21.142   1.775  34.497  1.00 32.22           C  
ANISOU 2248  CB  ALA A 381     5560   3569   3114    413    383    176       C  
ATOM   2249  C   ALA A 381      21.945   3.951  33.555  1.00 34.88           C  
ANISOU 2249  C   ALA A 381     5923   3890   3442    509    313    120       C  
ATOM   2250  O   ALA A 381      21.597   4.315  32.429  1.00 35.54           O  
ANISOU 2250  O   ALA A 381     5952   3984   3568    526    287    100       O  
ATOM   2251  N   PHE A 382      23.202   4.101  34.020  1.00 30.07           N  
ANISOU 2251  N   PHE A 382     5393   3241   2792    510    279    126       N  
ATOM   2252  CA  PHE A 382      24.295   4.720  33.251  1.00 28.78           C  
ANISOU 2252  CA  PHE A 382     5260   3042   2633    528    212    109       C  
ATOM   2253  CB  PHE A 382      24.150   6.263  33.211  1.00 30.17           C  
ANISOU 2253  CB  PHE A 382     5457   3222   2784    585    215     73       C  
ATOM   2254  CG  PHE A 382      24.105   6.956  34.558  1.00 31.33           C  
ANISOU 2254  CG  PHE A 382     5668   3375   2862    606    256     67       C  
ATOM   2255  CD1 PHE A 382      22.908   7.088  35.253  1.00 34.09           C  
ANISOU 2255  CD1 PHE A 382     5994   3762   3197    625    328     64       C  
ATOM   2256  CE1 PHE A 382      22.869   7.708  36.503  1.00 35.86           C  
ANISOU 2256  CE1 PHE A 382     6284   3989   3352    643    372     54       C  
ATOM   2257  CZ  PHE A 382      24.022   8.226  37.054  1.00 35.07           C  
ANISOU 2257  CZ  PHE A 382     6275   3856   3195    637    338     47       C  
ATOM   2258  CE2 PHE A 382      25.218   8.115  36.374  1.00 36.22           C  
ANISOU 2258  CE2 PHE A 382     6437   3969   3357    616    262     51       C  
ATOM   2259  CD2 PHE A 382      25.260   7.480  35.128  1.00 32.94           C  
ANISOU 2259  CD2 PHE A 382     5955   3548   3012    603    224     61       C  
ATOM   2260  C   PHE A 382      25.662   4.308  33.806  1.00 33.05           C  
ANISOU 2260  C   PHE A 382     5868   3547   3141    505    175    132       C  
ATOM   2261  O   PHE A 382      25.750   3.888  34.956  1.00 33.12           O  
ANISOU 2261  O   PHE A 382     5917   3561   3108    488    201    157       O  
ATOM   2262  N   MET A 383      26.724   4.440  32.995  1.00 29.68           N  
ANISOU 2262  N   MET A 383     5453   3091   2734    505    115    125       N  
ATOM   2263  CA  MET A 383      28.095   4.101  33.401  1.00 28.89           C  
ANISOU 2263  CA  MET A 383     5403   2964   2610    488     72    147       C  
ATOM   2264  CB  MET A 383      28.804   3.239  32.325  1.00 30.26           C  
ANISOU 2264  CB  MET A 383     5548   3110   2840    469     31    158       C  
ATOM   2265  CG  MET A 383      28.129   1.915  32.005  1.00 33.28           C  
ANISOU 2265  CG  MET A 383     5890   3489   3267    438     59    180       C  
ATOM   2266  SD  MET A 383      28.160   0.699  33.348  1.00 36.61           S  
ANISOU 2266  SD  MET A 383     6349   3902   3658    410     92    233       S  
ATOM   2267  CE  MET A 383      29.869   0.258  33.375  1.00 32.78           C  
ANISOU 2267  CE  MET A 383     5905   3382   3169    413     33    262       C  
ATOM   2268  C   MET A 383      28.931   5.363  33.587  1.00 32.80           C  
ANISOU 2268  C   MET A 383     5949   3451   3061    509     38    122       C  
ATOM   2269  O   MET A 383      28.798   6.302  32.813  1.00 31.24           O  
ANISOU 2269  O   MET A 383     5742   3250   2878    533     26     89       O  
ATOM   2270  N   ILE A 384      29.814   5.361  34.593  1.00 31.55           N  
ANISOU 2270  N   ILE A 384     5848   3292   2849    497     20    141       N  
ATOM   2271  CA  ILE A 384      30.821   6.391  34.865  1.00 32.04           C  
ANISOU 2271  CA  ILE A 384     5963   3347   2863    500    -20    122       C  
ATOM   2272  CB  ILE A 384      30.396   7.508  35.877  1.00 36.02           C  
ANISOU 2272  CB  ILE A 384     6525   3863   3297    514     13     95       C  
ATOM   2273  CG1 ILE A 384      29.129   8.289  35.425  1.00 36.68           C  
ANISOU 2273  CG1 ILE A 384     6586   3950   3402    553     63     60       C  
ATOM   2274  CD1 ILE A 384      28.577   9.344  36.467  1.00 38.10           C  
ANISOU 2274  CD1 ILE A 384     6826   4137   3514    575    112     33       C  
ATOM   2275  CG2 ILE A 384      31.570   8.474  36.141  1.00 36.89           C  
ANISOU 2275  CG2 ILE A 384     6696   3962   3357    503    -35     75       C  
ATOM   2276  C   ILE A 384      32.027   5.608  35.383  1.00 36.31           C  
ANISOU 2276  C   ILE A 384     6525   3887   3385    474    -63    163       C  
ATOM   2277  O   ILE A 384      31.870   4.864  36.347  1.00 36.41           O  
ANISOU 2277  O   ILE A 384     6556   3911   3368    462    -43    197       O  
ATOM   2278  N   CYS A 385      33.211   5.753  34.743  1.00 33.25           N  
ANISOU 2278  N   CYS A 385     6132   3488   3014    467   -121    161       N  
ATOM   2279  CA  CYS A 385      34.477   5.093  35.131  1.00 34.16           C  
ANISOU 2279  CA  CYS A 385     6256   3608   3116    451   -169    200       C  
ATOM   2280  CB  CYS A 385      35.076   5.734  36.385  1.00 36.13           C  
ANISOU 2280  CB  CYS A 385     6568   3882   3280    435   -189    203       C  
ATOM   2281  SG  CYS A 385      35.061   7.543  36.395  1.00 40.98           S  
ANISOU 2281  SG  CYS A 385     7230   4494   3846    432   -193    140       S  
ATOM   2282  C   CYS A 385      34.354   3.568  35.298  1.00 36.37           C  
ANISOU 2282  C   CYS A 385     6512   3880   3428    448   -155    251       C  
ATOM   2283  O   CYS A 385      34.976   2.998  36.196  1.00 36.68           O  
ANISOU 2283  O   CYS A 385     6575   3929   3433    441   -175    294       O  
ATOM   2284  N   GLY A 386      33.545   2.932  34.456  1.00 31.43           N  
ANISOU 2284  N   GLY A 386     5844   3235   2864    453   -122    246       N  
ATOM   2285  CA  GLY A 386      33.303   1.497  34.511  1.00 30.74           C  
ANISOU 2285  CA  GLY A 386     5739   3129   2810    445   -101    288       C  
ATOM   2286  C   GLY A 386      32.416   1.073  35.668  1.00 34.17           C  
ANISOU 2286  C   GLY A 386     6202   3577   3205    434    -52    314       C  
ATOM   2287  O   GLY A 386      32.350  -0.112  35.993  1.00 33.30           O  
ANISOU 2287  O   GLY A 386     6096   3450   3107    424    -36    358       O  
ATOM   2288  N   ILE A 387      31.709   2.032  36.287  1.00 30.99           N  
ANISOU 2288  N   ILE A 387     5821   3200   2753    438    -22    286       N  
ATOM   2289  CA  ILE A 387      30.806   1.751  37.397  1.00 31.18           C  
ANISOU 2289  CA  ILE A 387     5872   3242   2733    427     33    305       C  
ATOM   2290  CB  ILE A 387      31.166   2.543  38.695  1.00 35.06           C  
ANISOU 2290  CB  ILE A 387     6431   3759   3132    427     26    305       C  
ATOM   2291  CG1 ILE A 387      32.635   2.289  39.126  1.00 35.75           C  
ANISOU 2291  CG1 ILE A 387     6549   3846   3188    421    -41    342       C  
ATOM   2292  CD1 ILE A 387      33.180   3.247  40.267  1.00 43.48           C  
ANISOU 2292  CD1 ILE A 387     7592   4854   4074    413    -68    330       C  
ATOM   2293  CG2 ILE A 387      30.179   2.220  39.847  1.00 35.89           C  
ANISOU 2293  CG2 ILE A 387     6566   3883   3187    415     92    325       C  
ATOM   2294  C   ILE A 387      29.381   1.999  36.941  1.00 34.00           C  
ANISOU 2294  C   ILE A 387     6187   3610   3120    431     91    272       C  
ATOM   2295  O   ILE A 387      29.082   3.075  36.431  1.00 33.13           O  
ANISOU 2295  O   ILE A 387     6063   3509   3016    452     91    227       O  
ATOM   2296  N   LEU A 388      28.507   0.999  37.117  1.00 30.77           N  
ANISOU 2296  N   LEU A 388     5757   3201   2733    410    139    298       N  
ATOM   2297  CA  LEU A 388      27.089   1.107  36.780  1.00 30.14           C  
ANISOU 2297  CA  LEU A 388     5626   3143   2682    407    197    274       C  
ATOM   2298  CB  LEU A 388      26.482  -0.293  36.550  1.00 30.16           C  
ANISOU 2298  CB  LEU A 388     5596   3132   2731    369    229    305       C  
ATOM   2299  CG  LEU A 388      24.964  -0.360  36.302  1.00 34.95           C  
ANISOU 2299  CG  LEU A 388     6142   3772   3367    353    290    287       C  
ATOM   2300  CD1 LEU A 388      24.589   0.192  34.924  1.00 34.22           C  
ANISOU 2300  CD1 LEU A 388     5982   3686   3332    368    267    245       C  
ATOM   2301  CD2 LEU A 388      24.450  -1.764  36.477  1.00 36.74           C  
ANISOU 2301  CD2 LEU A 388     6360   3984   3615    302    329    325       C  
ATOM   2302  C   LEU A 388      26.363   1.816  37.911  1.00 33.18           C  
ANISOU 2302  C   LEU A 388     6040   3562   3003    418    250    264       C  
ATOM   2303  O   LEU A 388      26.568   1.474  39.068  1.00 32.43           O  
ANISOU 2303  O   LEU A 388     5999   3472   2850    403    267    296       O  
ATOM   2304  N   TYR A 389      25.541   2.811  37.574  1.00 30.45           N  
ANISOU 2304  N   TYR A 389     5663   3241   2665    447    276    220       N  
ATOM   2305  CA  TYR A 389      24.719   3.559  38.524  1.00 30.78           C  
ANISOU 2305  CA  TYR A 389     5725   3316   2654    467    338    203       C  
ATOM   2306  CB  TYR A 389      25.049   5.070  38.486  1.00 31.55           C  
ANISOU 2306  CB  TYR A 389     5859   3409   2719    510    319    158       C  
ATOM   2307  CG  TYR A 389      26.420   5.405  39.029  1.00 32.85           C  
ANISOU 2307  CG  TYR A 389     6103   3552   2827    502    264    163       C  
ATOM   2308  CD1 TYR A 389      26.613   5.645  40.384  1.00 35.71           C  
ANISOU 2308  CD1 TYR A 389     6540   3926   3103    494    286    169       C  
ATOM   2309  CE1 TYR A 389      27.881   5.914  40.900  1.00 35.82           C  
ANISOU 2309  CE1 TYR A 389     6622   3928   3061    479    228    175       C  
ATOM   2310  CZ  TYR A 389      28.970   5.974  40.050  1.00 40.12           C  
ANISOU 2310  CZ  TYR A 389     7153   4450   3640    474    153    175       C  
ATOM   2311  OH  TYR A 389      30.211   6.248  40.569  1.00 40.53           O  
ANISOU 2311  OH  TYR A 389     7261   4499   3638    456     95    183       O  
ATOM   2312  CE2 TYR A 389      28.798   5.756  38.690  1.00 33.58           C  
ANISOU 2312  CE2 TYR A 389     6254   3607   2899    486    137    168       C  
ATOM   2313  CD2 TYR A 389      27.529   5.470  38.189  1.00 32.75           C  
ANISOU 2313  CD2 TYR A 389     6087   3512   2844    498    190    161       C  
ATOM   2314  C   TYR A 389      23.267   3.302  38.131  1.00 35.54           C  
ANISOU 2314  C   TYR A 389     6249   3952   3305    466    398    195       C  
ATOM   2315  O   TYR A 389      22.882   3.597  36.999  1.00 34.84           O  
ANISOU 2315  O   TYR A 389     6096   3867   3273    483    382    171       O  
ATOM   2316  N   VAL A 390      22.481   2.706  39.039  1.00 33.18           N  
ANISOU 2316  N   VAL A 390     5949   3678   2980    442    465    218       N  
ATOM   2317  CA  VAL A 390      21.074   2.380  38.781  1.00 33.36           C  
ANISOU 2317  CA  VAL A 390     5888   3742   3044    432    527    215       C  
ATOM   2318  CB  VAL A 390      20.715   0.928  39.205  1.00 37.51           C  
ANISOU 2318  CB  VAL A 390     6407   4268   3577    367    563    261       C  
ATOM   2319  CG1 VAL A 390      19.255   0.622  38.913  1.00 37.56           C  
ANISOU 2319  CG1 VAL A 390     6319   4324   3628    346    625    256       C  
ATOM   2320  CG2 VAL A 390      21.617  -0.097  38.513  1.00 36.79           C  
ANISOU 2320  CG2 VAL A 390     6328   4126   3524    331    501    288       C  
ATOM   2321  C   VAL A 390      20.152   3.424  39.422  1.00 38.01           C  
ANISOU 2321  C   VAL A 390     6470   4374   3598    476    595    186       C  
ATOM   2322  O   VAL A 390      20.315   3.744  40.596  1.00 37.40           O  
ANISOU 2322  O   VAL A 390     6463   4299   3447    482    630    189       O  
ATOM   2323  O   VAL A 391      16.343   3.486  38.741  1.00 39.86           O  
ANISOU 2323  O   VAL A 391     6440   4767   3939    498    759    162       O  
ATOM   2324  N   VAL A 391      19.183   3.939  38.647  1.00 35.41           N  
ANISOU 2324  N   VAL A 391     6057   4080   3319    510    614    159       N  
ATOM   2325  CA  VAL A 391      18.220   4.945  39.098  1.00 35.91           C  
ANISOU 2325  CA  VAL A 391     6098   4184   3362    565    682    130       C  
ATOM   2326  C   VAL A 391      16.902   4.283  39.503  1.00 40.74           C  
ANISOU 2326  C   VAL A 391     6636   4855   3989    538    765    147       C  
ATOM   2327  CB  VAL A 391      17.971   6.067  38.044  1.00 39.33           C  
ANISOU 2327  CB  VAL A 391     6485   4622   3838    632    654     93       C  
ATOM   2328  CG1 VAL A 391      17.263   7.268  38.675  1.00 39.55           C  
ANISOU 2328  CG1 VAL A 391     6525   4672   3829    704    720     63       C  
ATOM   2329  CG2 VAL A 391      19.264   6.509  37.368  1.00 38.34           C  
ANISOU 2329  CG2 VAL A 391     6415   4440   3715    641    565     81       C  
ATOM   2330  O   LYS A 392      14.683   6.477  41.898  1.00 45.09           O  
ANISOU 2330  O   LYS A 392     7200   5510   4424    673   1009     92       O  
ATOM   2331  N   LYS A 392      16.389   4.667  40.682  1.00 38.31           N  
ANISOU 2331  N   LYS A 392     6360   4575   3623    557    845    143       N  
ATOM   2332  CA  LYS A 392      15.115   4.216  41.232  1.00 39.32           C  
ANISOU 2332  CA  LYS A 392     6422   4764   3754    536    938    156       C  
ATOM   2333  C   LYS A 392      14.214   5.446  41.410  1.00 44.68           C  
ANISOU 2333  C   LYS A 392     7064   5486   4425    619   1004    120       C  
ATOM   2334  CB  LYS A 392      15.344   3.503  42.579  1.00 42.00           C  
ANISOU 2334  CB  LYS A 392     6842   5096   4021    482    985    189       C  
ATOM   2335  CG  LYS A 392      14.100   2.852  43.172  1.00 56.01           C  
ANISOU 2335  CG  LYS A 392     8553   6931   5796    444   1084    209       C  
ATOM   2336  CD  LYS A 392      14.383   2.284  44.554  1.00 66.87           C  
ANISOU 2336  CD  LYS A 392    10025   8296   7086    400   1134    240       C  
ATOM   2337  CE  LYS A 392      13.136   1.783  45.237  1.00 79.30           C  
ANISOU 2337  CE  LYS A 392    11543   9934   8654    366   1244    256       C  
ATOM   2338  NZ  LYS A 392      13.431   1.236  46.590  1.00 89.35           N  
ANISOU 2338  NZ  LYS A 392    12919  11195   9836    321   1293    289       N  
ATOM   2339  O   SER A 393      10.271   5.084  42.215  1.00 61.09           O  
ANISOU 2339  O   SER A 393     8852   7793   6568    629   1266    130       O  
ATOM   2340  N   SER A 393      12.935   5.339  40.997  1.00 41.54           N  
ANISOU 2340  N   SER A 393     6542   5157   4084    629   1052    119       N  
ATOM   2341  CA  SER A 393      11.932   6.400  41.117  1.00 65.72           C  
ANISOU 2341  CA  SER A 393     9548   8269   7151    715   1122     90       C  
ATOM   2342  C   SER A 393      10.529   5.824  41.268  1.00 94.62           C  
ANISOU 2342  C   SER A 393    13082  12019  10849    690   1202    107       C  
ATOM   2343  CB  SER A 393      12.004   7.374  39.941  1.00 68.84           C  
ANISOU 2343  CB  SER A 393     9909   8652   7594    792   1061     63       C  
ATOM   2344  OG  SER A 393      11.433   6.860  38.749  1.00 76.31           O  
ANISOU 2344  OG  SER A 393    10735   9638   8621    770   1016     76       O  
ATOM   2345  O   ASN A 405      16.047  10.571  44.351  1.00 47.44           O  
ANISOU 2345  O   ASN A 405     7860   5689   4475    857   1082    -39       O  
ATOM   2346  N   ASN A 405      14.342   9.687  41.489  1.00 45.09           N  
ANISOU 2346  N   ASN A 405     7236   5483   4412    881   1034     -2       N  
ATOM   2347  CA  ASN A 405      14.278   9.865  42.943  1.00 45.51           C  
ANISOU 2347  CA  ASN A 405     7377   5537   4379    881   1114    -12       C  
ATOM   2348  C   ASN A 405      15.628   9.672  43.632  1.00 46.92           C  
ANISOU 2348  C   ASN A 405     7689   5658   4480    827   1064     -7       C  
ATOM   2349  CB  ASN A 405      13.197   8.999  43.580  1.00 49.90           C  
ANISOU 2349  CB  ASN A 405     7862   6163   4935    847   1205     14       C  
ATOM   2350  CG  ASN A 405      11.824   9.605  43.491  1.00 82.36           C  
ANISOU 2350  CG  ASN A 405    11874  10335   9082    924   1292     -4       C  
ATOM   2351  OD1 ASN A 405      11.084   9.396  42.525  1.00 79.79           O  
ANISOU 2351  OD1 ASN A 405    11420  10057   8840    938   1278      6       O  
ATOM   2352  ND2 ASN A 405      11.456  10.379  44.498  1.00 77.70           N  
ANISOU 2352  ND2 ASN A 405    11343   9749   8431    976   1383    -32       N  
ATOM   2353  O   LYS A 406      17.798   6.386  42.479  1.00 39.68           O  
ANISOU 2353  O   LYS A 406     6758   4687   3632    617    853    106       O  
ATOM   2354  N   LYS A 406      16.311   8.523  43.420  1.00 41.59           N  
ANISOU 2354  N   LYS A 406     7012   4972   3817    748   1001     33       N  
ATOM   2355  CA  LYS A 406      17.634   8.233  44.004  1.00 40.40           C  
ANISOU 2355  CA  LYS A 406     6974   4774   3601    696    943     47       C  
ATOM   2356  C   LYS A 406      18.398   7.171  43.213  1.00 41.00           C  
ANISOU 2356  C   LYS A 406     7022   4829   3727    638    854     85       C  
ATOM   2357  CB  LYS A 406      17.511   7.715  45.467  1.00 44.30           C  
ANISOU 2357  CB  LYS A 406     7535   5289   4009    655   1011     68       C  
ATOM   2358  CG  LYS A 406      17.284   8.764  46.567  1.00 70.81           C  
ANISOU 2358  CG  LYS A 406    10980   8647   7279    697   1085     28       C  
ATOM   2359  CD  LYS A 406      18.526   9.590  46.909  1.00 82.50           C  
ANISOU 2359  CD  LYS A 406    12586  10073   8688    699   1024      1       C  
ATOM   2360  CE  LYS A 406      18.234  10.741  47.845  1.00 90.16           C  
ANISOU 2360  CE  LYS A 406    13645  11036   9575    744   1099    -48       C  
ATOM   2361  NZ  LYS A 406      18.196  10.316  49.269  1.00 97.44           N  
ANISOU 2361  NZ  LYS A 406    14643  11981  10397    699   1159    -31       N  
ATOM   2362  N   ILE A 407      19.727   7.122  43.419  1.00 36.24           N  
ANISOU 2362  N   ILE A 407     6507   4181   3081    610    781     94       N  
ATOM   2363  CA  ILE A 407      20.614   6.070  42.932  1.00 35.02           C  
ANISOU 2363  CA  ILE A 407     6346   4001   2957    557    703    133       C  
ATOM   2364  CB  ILE A 407      22.016   6.581  42.479  1.00 36.95           C  
ANISOU 2364  CB  ILE A 407     6648   4199   3192    562    608    120       C  
ATOM   2365  CG1 ILE A 407      21.932   7.644  41.336  1.00 36.66           C  
ANISOU 2365  CG1 ILE A 407     6576   4148   3206    617    581     75       C  
ATOM   2366  CD1 ILE A 407      21.655   7.180  39.956  1.00 43.62           C  
ANISOU 2366  CD1 ILE A 407     7357   5033   4184    620    548     81       C  
ATOM   2367  CG2 ILE A 407      22.970   5.412  42.125  1.00 36.02           C  
ANISOU 2367  CG2 ILE A 407     6527   4057   3101    512    535    164       C  
ATOM   2368  C   ILE A 407      20.710   5.159  44.174  1.00 40.00           C  
ANISOU 2368  C   ILE A 407     7033   4643   3524    504    737    176       C  
ATOM   2369  O   ILE A 407      21.187   5.596  45.232  1.00 38.90           O  
ANISOU 2369  O   ILE A 407     6988   4497   3294    502    743    172       O  
ATOM   2370  N   ASP A 408      20.181   3.935  44.071  1.00 37.98           N  
ANISOU 2370  N   ASP A 408     6720   4404   3307    460    763    216       N  
ATOM   2371  CA  ASP A 408      20.170   3.008  45.201  1.00 38.33           C  
ANISOU 2371  CA  ASP A 408     6816   4456   3293    409    802    263       C
[truncated: 82,439 more chars]
